# Supplementary material for: Cancer Cell‐Derived Large Extracellular Vesicles Promote Venous Thromboembolism by Activating NETosis Through Delivering CYBA
Source: Adv Sci (Weinh). 2025 Jul 21;12(37):e07867. doi: 10.1002/advs.202507867 (PMC12499506; doi:10.1002/advs.202507867)
Supplement: Supplementary file 2 — Supporting Information [file ADVS-12-e07867-s003.csv]

	baseMean	log2FoldChange	lfcSE	stat	pvalue	padj
C1ORF112	64.25409483	6.605203636	1.226716719	5.384457171	7.26636E-08	4.8214E-06
FGR	322.3143198	-0.592781282	0.838190573	-0.7072154	0.47943263	0.731650714
GCLC	249.0037764	0.020816746	0.862934703	0.024123199	0.980754338	0.993444459
NFYA	125.1761849	1.222530734	0.936416364	1.30554183	0.191708413	0.45777268
NIPAL3	82.8240877	-0.262239407	1.137271721	-0.230586413	0.817636124	0.925352644
LAS1L	79.42344319	-0.179396407	1.158587537	-0.154840615	0.876946971	0.953565897
ENPP4	43.45466288	-0.012750292	1.45976378	-0.00873449	0.993030974	0.99618007
ANKIB1	485.4465672	-0.623210838	0.554315994	-1.124288031	0.260890854	0.539355069
CYP51A1	78.01046023	-0.898175695	1.348040664	-0.666282345	0.505230648	0.750411046
KRIT1	743.718136	0.965019505	0.68536897	1.408029173	0.159122432	0.410240713
LAP3	286.8257909	1.730821251	1.130463009	1.531072877	0.125751382	0.355358328
CD99	154.0712997	-0.049266108	1.209224182	-0.040741915	0.967501646	0.988935442
MAD1L1	131.9868179	-0.303425839	0.819598469	-0.370212794	0.711223945	0.871470244
LASP1	229.1797474	1.413417051	0.567225214	2.49180928	0.012709426	0.076465088
ICA1	200.013502	0.50014559	0.958280291	0.521919938	0.601726075	0.810434543
ALS2	142.4219159	-1.750186301	0.970476063	-1.803430675	0.071320604	0.251590201
CASP10	173.0008583	-1.540484201	0.852985873	-1.805990286	0.070919857	0.251321792
CFLAR	1314.520383	-1.251726864	0.330087534	-3.792105839	0.000149375	0.002459681
TFPI	172.1458168	0.132310205	1.215503353	0.108852193	0.913319726	0.970576347
RBM5	263.242782	2.069100586	0.764921484	2.704984276	0.006830762	0.047685291
SLC7A2	62.76370647	1.493560701	1.405839525	1.062397717	0.28805517	0.570785088
PLXND1	109.4369426	4.226841774	1.128692222	3.744902014	0.000180464	0.002811533
AK2	189.2858772	0.507243306	0.888351419	0.570993973	0.568003728	0.790665729
CD38	70.87339312	2.50943669	1.049090495	2.392011655	0.01675631	0.092416037
KDM1A	225.8837027	-0.272356394	1.027639022	-0.265031191	0.790985434	0.914806693
RBM6	178.7896595	-1.544762735	0.816267266	-1.892471743	0.058428155	0.220633581
RECQL	194.7949562	0.122238309	1.286788742	0.094994854	0.924318914	0.973899138
VPS50	280.4091077	0.044149733	0.625994482	0.070527352	0.943773931	0.980850405
NDUFAB1	125.8162004	-0.279835908	1.326912058	-0.210892581	0.832971094	0.931621822
PDK4	360.4556919	-0.967149431	0.889205695	-1.087655463	0.276747236	0.557737343
SLC25A13	86.10747169	-0.237240568	1.045811624	-0.226848279	0.820541721	0.926414543
ST7	93.3846244	-1.130252934	1.180271953	-0.957620768	0.338254023	0.617438035
CDC27	697.5015879	-0.649045021	0.635105377	-1.021948554	0.30680525	0.58884633
SLC4A1	4673.728529	0.62305033	0.395832157	1.574026564	0.115481308	0.33833401
HCCS	91.19016018	-0.311205347	1.279891408	-0.243149805	0.807889349	0.921901063
SKAP2	432.8893393	0.174319694	0.74197066	0.234941493	0.814254144	0.924089976
SLC25A5	621.8048265	0.738065309	0.613967124	1.20212513	0.229315051	0.502353272
DHX33	49.03206338	1.801600131	1.308751487	1.376579242	0.168642372	0.424316146
RPAP3	168.5725656	-0.603199857	1.017836303	-0.592629537	0.553429107	0.782097483
FAM214B	126.8954383	3.075283812	0.979987365	3.138085164	0.001700555	0.015839257
PRKAR2B	439.0588896	-0.875300981	0.686691786	-1.274663539	0.202428358	0.472462073
MSL3	204.285617	0.560242959	0.938212569	0.59713862	0.550414835	0.779577182
CREBBP	321.2234366	1.368697852	0.685056883	1.997933145	0.045723909	0.189167738
GCFC2	167.3659495	-1.537534116	0.87879974	-1.749584173	0.080190093	0.270549335
CROT	79.43578889	-0.077939628	1.238520143	-0.062929641	0.949822532	0.983084699
KMT2E	648.3750045	-0.302487993	0.701792188	-0.431022172	0.666452249	0.845750969
IBTK	260.7435492	-0.194028078	0.905557109	-0.214263767	0.830341371	0.930432598
ZNF195	63.87549816	3.81101068	1.156352369	3.29571745	0.000981707	0.010285041
MYCBP2	675.6057685	-0.312411888	0.482079059	-0.64805115	0.516951868	0.759245123
FBXL3	250.6187093	-1.987601691	0.771518482	-2.576220452	0.009988694	0.064436324
ITGAL	262.3394742	2.537614666	0.922365429	2.751203142	0.005937681	0.043136416
ZFX	222.9135805	-0.416139021	0.755617929	-0.55072677	0.58182099	0.798504714
LAMP2	97.12627615	-0.380276152	1.069955404	-0.355413086	0.722280147	0.878513579
GDE1	507.4877464	0.782248432	0.691828493	1.130697045	0.258182626	0.535663595
AP2B1	892.6325201	-0.484929226	0.478824598	-1.012749194	0.311179974	0.592385486
ZNF263	69.49527807	5.771158803	1.18590192	4.866472267	1.13608E-06	4.93818E-05
RALA	136.5965311	1.244042947	0.885361987	1.405123514	0.159984553	0.411296081
KDM7A	440.2936387	-1.142628246	0.621603896	-1.838193508	0.066033896	0.239364284
AGK	112.0952079	0.311003219	1.018492978	0.305356272	0.760094822	0.895817983
PHTF2	91.41153313	2.019886312	1.0212504	1.97785608	0.047944945	0.195869262
FARP2	107.7276577	0.830328683	0.870193823	0.954188207	0.339988383	0.619240523
DBF4	93.00694168	2.663637558	1.152518365	2.311145435	0.020824823	0.106759781
IFRD1	98.89290883	0.925610097	0.963201651	0.960972291	0.3365661	0.616418512
VPS41	230.7646057	-0.97469738	0.802649987	-1.214349213	0.2246144	0.497421655
ADIPOR2	161.0123191	3.084166898	1.017793351	3.030248621	0.002443525	0.020862793
MARK4	140.4799698	-0.754279368	0.804965007	-0.937033736	0.348741205	0.62945077
CCDC124	44.40454758	4.760813974	1.213562335	3.923007363	8.74505E-05	0.00164223
CEACAM21	95.12014016	3.180430141	1.060420839	2.999215052	0.002706762	0.022720493
PAFAH1B1	428.644864	-0.649639728	0.672337616	-0.966240341	0.333923931	0.613838529
KIAA0100	160.8920376	0.41906712	0.983272158	0.426196467	0.669964692	0.847583804
GAS7	177.20965	0.83061468	0.917724371	0.90508077	0.365422599	0.643391268
ST7L	90.30513182	1.181143686	0.922245077	1.280726475	0.200289757	0.470947937
CRAMP1	43.9233682	0.172899226	1.348138052	0.128250386	0.897950827	0.962613235
MYLIP	120.4883055	-1.769939456	1.089430198	-1.624646956	0.104237806	0.316299997
E2F2	263.3364139	-0.012396061	0.99202255	-0.012495745	0.990030098	0.995756345
PSMB1	129.7571014	0.015384979	1.210922907	0.012705168	0.989863015	0.995756345
JARID2	144.0789878	0.461533463	0.827576457	0.557692839	0.577054149	0.796527042
CDK11A	126.745581	2.413973507	0.725959801	3.325216497	0.000883499	0.009498978
NADK	120.5717023	4.241665333	1.108159193	3.827667866	0.000129363	0.002203602
ADAM22	45.27996127	2.922321239	1.266061805	2.308197932	0.02098813	0.10728122
SYPL1	231.9281653	-0.621099407	1.225136941	-0.506963251	0.612180604	0.815996968
SPAG9	413.3459192	-0.80184969	0.511377972	-1.568017659	0.116877011	0.341644841
SS18L2	72.51271441	-1.291576503	1.443734474	-0.894608064	0.370996639	0.64829034
NFIX	399.3819359	1.080359176	0.663521623	1.628219998	0.103478246	0.314543167
ST3GAL1	114.1276022	3.51459803	0.834120088	4.213539613	2.51399E-05	0.00060816
IL32	1001.081589	0.503240517	0.509886577	0.98696561	0.323659498	0.603569519
MED24	51.7567604	0.95875935	1.298430871	0.738398455	0.460272353	0.718833778
RHOBTB2	57.0516138	1.781557705	1.302797423	1.36748636	0.17147291	0.429043648
HEATR5B	255.5420291	0.425024304	0.673012895	0.631524755	0.527697468	0.765200152
SEC62	1435.677616	-1.509857215	0.419396614	-3.600070115	0.000318131	0.004320509
RPS20	7840.915055	0.318213525	0.246448637	1.291196122	0.19663568	0.464708541
CSDE1	3325.386417	-0.439317443	0.289972213	-1.515032901	0.129764072	0.361510863
UBE3C	271.3896498	0.541359297	0.777535351	0.696250397	0.486272031	0.737131689
REV3L	315.2593825	-0.477072199	0.642968588	-0.74198368	0.458097224	0.717205249
FAM76A	78.05540009	-1.28984284	1.004954382	-1.283483971	0.199322572	0.469307319
TRAF3IP3	208.0033268	-0.416928034	0.835661345	-0.498919851	0.617835849	0.819037194
VTA1	217.2531876	-0.513471154	0.757433498	-0.677909222	0.497829252	0.745754602
BAZ1B	531.1304058	-0.154464943	0.567855055	-0.272014736	0.785610689	0.910757057
RANBP9	497.7297153	-0.401622855	0.660184966	-0.608348986	0.542956038	0.77373179
ZNF207	648.86509	-0.058890191	0.594512488	-0.099056272	0.921093591	0.973196702
UQCRC1	151.4150019	0.144671989	1.29918421	0.111356025	0.91133403	0.969716955
STARD3NL	214.5854035	1.337725228	0.751034113	1.781177719	0.074883422	0.259946589
CD9	96.23709246	-0.392535076	1.281120354	-0.306399843	0.759300228	0.89576515
NISCH	38.78608666	0.998741743	1.150433214	0.868144045	0.385315482	0.658125267
IDS	494.925756	0.082183789	0.494397344	0.16623024	0.867975762	0.948910268
CD4	60.57420892	4.353729787	1.300589601	3.347504688	0.000815426	0.008890569
SCMH1	260.5189347	0.48841983	0.721786378	0.676681973	0.498607757	0.74603759
FYN	325.0786824	0.396698371	0.819313764	0.484183702	0.628255503	0.825081261
HIVEP2	110.9698608	1.099613105	0.941205068	1.168303425	0.242684394	0.519376918
ELOA	127.2755112	0.02263535	0.930663786	0.024321727	0.980595983	0.993444459
MRC2	42.89722387	3.009706372	1.218500483	2.470008354	0.01351099	0.079502589
BTBD7	223.7771974	-1.773977433	0.797820902	-2.223528399	0.026180191	0.127372478
AKAP8L	126.9940784	-0.837381425	0.958256303	-0.873859553	0.382194744	0.656011525
MBTD1	155.9031071	1.538986165	0.926023696	1.661929572	0.096526896	0.302929229
UTP18	181.3165141	1.092242093	1.077883717	1.013320896	0.31090691	0.592385486
RNF216	207.9512666	1.317112952	0.804741839	1.636690038	0.101695252	0.312119303
PTBP1	282.321877	0.093481396	0.737648559	0.126728908	0.899154965	0.962729274
PIK3C2A	225.400859	-0.265020347	0.940449492	-0.281801787	0.778095501	0.907127067
ANLN	146.9694001	0.240954695	0.933297283	0.258175717	0.796271298	0.917265564
RABGAP1	226.2071938	-0.245568101	0.701527847	-0.350047545	0.726303016	0.880332831
DCN	66.41612137	-1.827577355	1.234441559	-1.480489166	0.13874275	0.375230167
CEP68	58.90983289	1.045348647	1.135145519	0.920893956	0.357105795	0.635475749
MAP4K3	98.23944126	4.560524261	1.072096811	4.253836235	2.10139E-05	0.000535196
TYROBP	410.0957656	2.49163228	0.799621777	3.116013537	0.001833139	0.016871171
TMEM159	25.64709427	1.013677654	1.307857967	0.775067079	0.438300024	0.700944504
BRCA1	119.5399324	-2.716672528	1.106178478	-2.455907959	0.014052915	0.081898568
ERCC1	52.98248716	5.588676648	1.308413231	4.271339143	1.94303E-05	0.000508912
ELOVL5	259.2109498	-0.376506578	0.704387335	-0.534516394	0.59298431	0.806956631
ALOX5	146.3589357	-0.448414385	1.042397575	-0.430175967	0.667067643	0.846069592
CALCOCO1	120.3515209	0.608620153	1.110876585	0.54787378	0.583778574	0.799839789
UBR7	135.9885541	0.820303707	0.994017213	0.825240948	0.40923481	0.678603141
MAP4K5	293.0396191	-1.582072227	1.055873291	-1.498354245	0.134041238	0.368243416
EHD3	68.33259246	2.028986459	1.188676003	1.706929772	0.087835106	0.285823066
PSMC4	123.9533387	3.302258447	1.113696695	2.965132664	0.003025524	0.024765228
SLC25A39	1111.677588	1.351470431	0.627950586	2.152192326	0.03138221	0.14412647
MVP	142.6315106	3.656205434	0.986456997	3.706401236	0.000210225	0.003136271
NUB1	206.6798387	0.548416826	0.976175256	0.561801606	0.574251198	0.79412626
CLK1	271.5757134	1.523431915	0.738489836	2.062901669	0.039121972	0.168488578
RNF14	326.6970558	-1.122216483	0.676545184	-1.6587458	0.097167026	0.304116205
HEBP1	84.91291915	-0.436772433	1.406720204	-0.310489912	0.75618843	0.894981171
UFL1	147.9971101	-0.687250769	0.958105042	-0.71730211	0.473187705	0.729221014
CAPN1	131.7879789	0.071659631	1.375825633	0.05208482	0.958461108	0.98751827
MDH1	92.34747922	8.734576624	1.38134133	6.323257284	2.56106E-10	3.90601E-08
SLC30A9	120.5156116	-1.710181298	1.300977904	-1.314535237	0.188666148	0.454665186
CCDC88C	313.6865098	-0.344473427	0.598500421	-0.575560876	0.564912032	0.789516976
YAF2	122.0881519	0.226393696	1.129222804	0.200486295	0.841100275	0.935207143
ZMYND11	528.7028967	-1.320847124	0.55459931	-2.381624175	0.017236478	0.0943335
WAS	129.0701984	-0.397550992	1.393555413	-0.285278209	0.775431006	0.904777729
BID	163.8540741	2.929347029	0.867059514	3.378484386	0.000728866	0.008150895
RGPD5	199.7282668	-0.227344654	0.546942806	-0.415664402	0.677655594	0.852454972
NUDCD3	126.9370512	0.828081284	1.178167227	0.702855473	0.482145822	0.733750534
ATP2C1	331.2284071	-1.289459284	0.731594539	-1.76253268	0.07797934	0.266837947
SLC38A5	70.00362592	1.645871722	1.088643863	1.51185505	0.130570741	0.362424842
RALBP1	553.3734368	-1.562503003	0.674938833	-2.315029046	0.020611343	0.105911565
RUFY3	87.87920157	-0.26490183	1.07540153	-0.2463283	0.805428105	0.921121007
WWTR1	1088.875495	-0.192220375	0.476326465	-0.403547544	0.686545466	0.856430128
AGPS	294.7043283	-0.629318817	0.66342766	-0.948586944	0.342830734	0.622005657
TTC27	123.7292803	-0.822072453	1.07098799	-0.767583261	0.44273481	0.704177733
PHLDB1	36.1661629	-0.282769145	1.31715705	-0.214681419	0.83001571	0.930432598
CD74	826.6816866	1.045065789	0.521595502	2.003594327	0.045113534	0.1870869
ZRANB1	603.7010964	0.058399948	0.621047117	0.094034649	0.925081632	0.973899138
ZFP64	62.94617208	-1.742156236	1.2821151	-1.358814225	0.174205465	0.434091136
MNAT1	83.47389056	0.805385788	1.119266201	0.719565897	0.471792316	0.727851431
SAMD4A	299.5826808	-0.76478096	0.726780049	-1.052286673	0.292668044	0.575235351
RUNX3	141.6934533	0.001938464	0.833370967	0.002326052	0.998144081	0.999148982
MRE11	115.4278345	-0.475145454	0.919072611	-0.516983586	0.605167617	0.812489591
SERPINB1	726.6086666	-0.181768983	0.614101328	-0.295991841	0.767236313	0.90107331
SPAST	191.5460641	0.126951947	0.768346508	0.165227466	0.868764947	0.948910268
AQR	242.3041296	1.605563555	0.672387208	2.387855593	0.016946999	0.092968302
CPS1	71.61633697	-0.336592052	1.425085648	-0.236190752	0.813284655	0.924089976
FHL1	83.20805935	-0.129900277	0.915854819	-0.14183501	0.88721033	0.957137561
RTFDC1	210.1611392	-1.482990541	0.789554709	-1.878261917	0.060345344	0.225291371
SLC45A4	236.136375	0.0872461	0.982980927	0.088756656	0.929275305	0.974416247
RNF10	741.4671736	0.529384997	0.58313654	0.907823402	0.363971532	0.642134633
ZDHHC6	61.93026776	1.521597008	1.049212969	1.450227031	0.146995219	0.388378461
NDUFS1	263.134473	-0.561550064	0.742328523	-0.756471086	0.449366801	0.710079044
RB1CC1	448.5553874	-1.211032064	0.717086242	-1.688823455	0.091253268	0.293040399
ERP44	134.7380049	-0.91039076	0.979677326	-0.929276136	0.352745999	0.632099976
ALAS1	83.37902796	-0.299735469	1.188165756	-0.252267386	0.800834395	0.919371577
BIRC3	280.1374763	-0.08709395	0.858954037	-0.101395355	0.919236623	0.972441839
AKAP11	331.8307058	-0.00024196	0.81402615	-0.000297238	0.999762838	0.999762838
DERA	146.9161975	-0.838194875	1.322381376	-0.633852602	0.526177021	0.764360989
STRAP	256.0723657	1.4886428	0.877768827	1.695939471	0.089897344	0.290229283
DEF6	151.1013346	0.879344359	1.102922876	0.797285448	0.42528527	0.689581429
PLEKHO1	175.5048541	1.455785138	0.961068788	1.514756443	0.129834095	0.361532429
GCLM	217.7896773	1.372467117	0.857644087	1.600275846	0.109537403	0.327121685
UBR2	580.0035157	0.455880533	0.730067696	0.624435974	0.532341306	0.767077948
EHD2	65.43749509	0.434321683	1.072019014	0.405143637	0.685371932	0.855578973
DEPDC1	72.11263876	3.484843853	1.45895088	2.388595738	0.016912901	0.092932591
RRAGD	103.2752062	3.14427487	1.183460239	2.656848762	0.007887482	0.052940353
PHF20	229.0065048	0.648119047	0.856197446	0.756973814	0.449065551	0.710068717
TYMP	110.1301985	8.989925505	1.141691315	7.874217304	3.42883E-15	2.98608E-12
SEC63	277.4498657	-1.702461101	1.264287311	-1.346577701	0.17811628	0.44040425
KPNA6	145.8437217	0.983179963	0.924696468	1.063246154	0.287670337	0.570642826
VIM	6325.701138	0.381399493	0.259897095	1.467501947	0.14223956	0.380854348
FAS	182.0451695	1.591769923	1.025841538	1.551672323	0.120740648	0.348467314
RNASET2	58.79617083	-0.14020451	1.273973189	-0.110052952	0.91236738	0.970020688
CD44	703.4348684	-0.396269435	0.446123418	-0.888250693	0.374405916	0.650982285
SLAMF7	73.59143817	4.243274339	0.93593027	4.533750511	5.79455E-06	0.0001974
BTN3A1	132.6279994	-0.170018877	1.177718702	-0.144362891	0.885213918	0.956861618
PRKCH	596.2060628	-1.258076376	0.529973222	-2.373848948	0.01760375	0.095750074
VRK2	351.4495982	-2.17123661	0.812025983	-2.673851152	0.007498573	0.051168027
TNFRSF1B	78.12908624	1.738075513	1.216284026	1.429004637	0.153002901	0.399240153
VEZT	322.8132086	-1.980608991	0.715213129	-2.769257037	0.005618429	0.041160458
POU2F2	71.67931015	0.426576924	0.744820518	0.572724454	0.566831277	0.789848117
SNX1	300.9371027	0.668285689	0.554422192	1.205373268	0.228059236	0.500910687
TBPL1	223.2174479	2.000447656	0.991068503	2.018475665	0.043541746	0.182434266
ARNTL2	63.508286	0.720393112	1.253538472	0.574687676	0.565502543	0.789746197
BCLAF1	194.9384595	0.802095582	0.831163384	0.965027572	0.334531002	0.614533366
SLC39A9	102.8805391	-1.035690112	1.02909701	-1.006406687	0.314219978	0.595368667
ANK1	778.7673237	2.034720474	0.796025946	2.556098183	0.010585325	0.067217534
RABEP1	455.5594923	-0.74783769	0.656262155	-1.139541087	0.254477541	0.531617701
NUP160	110.5895317	-0.184389599	0.819494413	-0.225004095	0.821976088	0.926697728
IKZF2	68.22579543	4.145565086	1.074160351	3.859354036	0.000113687	0.001995109
FAM13B	930.3933285	-0.302582528	0.53822102	-0.562190098	0.573986507	0.793964197
ARHGAP31	245.5155979	1.096424651	0.832247693	1.317425882	0.18769591	0.453237708
SARS	259.1586912	1.573123399	0.955161265	1.646971518	0.0995639	0.308294086
ARID4A	295.9724	-0.650740318	0.913128204	-0.712649457	0.4760627	0.730878984
PNPLA6	102.3513402	1.5572342	1.089618668	1.429155213	0.152959627	0.399240153
IFT88	124.1114849	0.173864033	1.055531528	0.164717044	0.869166701	0.948910268
ABCF2	135.7442578	2.531540859	1.189157184	2.128853017	0.033266423	0.150498162
FUT8	225.1011844	-0.305389583	0.742799837	-0.411133077	0.680974957	0.852960271
UBA6	214.4798927	-0.243563879	0.849547163	-0.286698478	0.774343203	0.904239537
GAB2	161.9362903	1.732881337	0.879094155	1.971212443	0.048699581	0.19703251
ATP6V0A1	178.5377135	1.736482725	0.68366838	2.539948863	0.011086868	0.069839248
PIAS1	590.6643648	-0.059617378	0.561651727	-0.106146523	0.9154661	0.971079829
SLC4A7	178.3106458	0.355736502	0.810445484	0.438939459	0.660705405	0.842573176
APBA2	69.20813134	1.365487015	1.090149105	1.252569038	0.210362589	0.48144893
MAP2K3	340.6622579	3.437698857	0.737210249	4.663118646	3.11453E-06	0.000117292
TMSB10	910.9995966	0.819398553	0.454535558	1.802716066	0.071432818	0.251768183
RNF19A	624.0159465	-0.874699089	0.650577798	-1.344495758	0.178788127	0.441395069
GABARAPL2	788.4643495	-0.761571668	0.718023713	-1.060649745	0.288849107	0.572000675
SH3YL1	41.91970946	4.409112106	1.375979994	3.204343177	0.00135371	0.013135513
VCL	308.5657462	-0.29561648	0.718517016	-0.411425858	0.680760296	0.852878436
NSMAF	154.892006	0.968524873	0.802491284	1.206897685	0.227471549	0.500536429
ADSS	226.2601665	0.241576652	0.981428723	0.246147934	0.805567718	0.921121007
RFC1	209.2006719	-0.406043142	1.183188561	-0.343177035	0.73146528	0.882292003
TBC1D23	147.0491712	-0.07318571	1.123665713	-0.065131213	0.948069529	0.982185935
CUL3	571.845742	-0.759724325	0.517042269	-1.469365989	0.141733547	0.379791393
ZZZ3	280.5062953	-0.912915152	0.739244425	-1.234930047	0.21685654	0.488470583
TUBG2	18.89373428	0.609141112	1.388622692	0.438665676	0.660903801	0.842573176
NSUN2	147.3633164	-1.04884075	0.859776287	-1.219899601	0.222502937	0.495106344
FBXO42	56.40456321	0.835138738	1.322016673	0.631715738	0.527572642	0.765200152
PI4K2B	173.9178649	-1.522546239	0.874218522	-1.741608306	0.081577007	0.273751075
BOD1L1	364.6551092	-0.955128788	0.751985683	-1.270142251	0.204033964	0.473834875
MAT2B	315.0111842	0.251548526	0.690597816	0.364247497	0.715673202	0.874140112
TLL1	90.76091119	3.361265208	1.114570754	3.015748615	0.002563457	0.021700613
EDC4	53.48628392	-0.666422814	1.400812052	-0.475740348	0.634259372	0.828748133
TRIO	264.7169183	0.705570731	0.734721127	0.960324544	0.336891901	0.616837391
VCAN	177.040956	-0.059497079	0.631713238	-0.094183682	0.924963247	0.973899138
CLEC16A	222.2923899	0.521116058	0.692372243	0.752653018	0.451658449	0.712568934
MSR1	27.52891883	0.608419007	1.318058926	0.461602282	0.644366558	0.832740087
CDH1	75.65109353	0.138989385	1.20981957	0.114884391	0.908536757	0.967863535
SKIV2L2	272.7354006	-0.092428324	0.671824775	-0.137578022	0.890573926	0.958555192
ZFYVE16	106.6633963	-0.655396674	1.046131398	-0.626495558	0.53098995	0.766557601
RIPOR1	142.916715	1.387263723	0.832328316	1.666726574	0.095568786	0.301279518
RAI14	285.0022107	0.652800613	0.715090799	0.912891921	0.361299387	0.639291029
PHLPP2	166.4729421	-0.295286584	0.962583987	-0.306764488	0.75902264	0.89576515
STAU2	287.9551034	-0.387960858	0.780192816	-0.497262792	0.619003747	0.819037194
INPP4A	160.2405935	1.025331498	0.669992667	1.530362269	0.125927083	0.355627883
RAB27B	182.2864598	0.847405295	0.846260646	1.001352596	0.316656373	0.59690069
PSMA4	237.6245897	1.568453516	0.79754356	1.966605457	0.049228714	0.198366946
LSG1	69.56559923	-0.238787133	1.247908899	-0.191349812	0.848251538	0.939101933
TDP1	92.57107354	-0.299834957	1.017916245	-0.294557591	0.768331863	0.901476607
SPATA7	57.8517544	5.32150123	1.209660464	4.399169344	1.08666E-05	0.00032216
CAPG	29.99661642	0.862267375	1.321854456	0.652316427	0.514197065	0.757380751
AP2S1	152.8625707	1.416379312	1.129778439	1.25367883	0.209958766	0.481336861
DCUN1D1	599.5420726	-0.862294198	0.491844885	-1.753183218	0.079570563	0.269665299
JADE2	136.2687015	9.296849082	1.248564536	7.446030071	9.61909E-14	6.09238E-11
LCP2	405.9729831	0.769531706	0.588258134	1.308153109	0.190821383	0.456856555
CTNNA1	395.0974501	0.771559389	0.53731498	1.435953616	0.15101554	0.396579446
CNTLN	332.1978145	-0.476004646	0.635429071	-0.749107442	0.45379245	0.714156765
HSPA5	118.1354318	0.029487758	1.191585896	0.024746649	0.980257046	0.993444459
OFD1	120.8993076	-1.054611334	1.284271981	-0.821174447	0.411546909	0.680276573
PREX2	577.9485178	-1.922633118	0.574476624	-3.346756051	0.000817631	0.008900683
WDR37	241.1663901	0.755503449	0.676165167	1.117335654	0.263850836	0.542566459
YTHDC2	145.9916464	-1.088234958	0.867926492	-1.253833093	0.209902678	0.481336861
ATP6V1H	107.8418494	0.192577899	0.959704802	0.200663681	0.84096156	0.935207143
POLR2B	235.5742789	-0.769780126	0.806170965	-0.954859651	0.339648677	0.619160853
FAM214A	186.6009686	0.432665905	0.846817732	0.51093156	0.609398981	0.814594438
ARAP2	754.0718097	-0.891965909	0.529364748	-1.684974136	0.091993562	0.294529221
TPR	466.0407449	0.397787988	0.875454776	0.454378683	0.649556293	0.835417886
DTNBP1	77.36037017	2.887564254	1.149469855	2.512083497	0.012002069	0.073867856
XK	279.6349475	0.56985196	0.723319509	0.787828827	0.430796837	0.694037039
ANO2	338.4900309	-0.028630746	0.680401714	-0.042079179	0.966435578	0.988861312
WWC3	231.7016637	0.978911932	0.688389398	1.42203226	0.155016886	0.402354992
MAP4	694.8242062	0.223103939	0.540334476	0.412899692	0.679680107	0.852659835
GOPC	76.46091618	0.709560119	0.888153041	0.798916499	0.424338831	0.689290892
USP28	148.0642319	5.720362728	0.952518436	6.005513922	1.90727E-09	1.95411E-07
HDAC9	286.7831219	-1.103922718	0.672394021	-1.641779498	0.100635709	0.310371398
RRM2B	158.1899201	0.037537718	1.00333544	0.037412929	0.970155764	0.989501478
ZNF800	154.8788144	-0.887447583	1.010647471	-0.878098059	0.379890506	0.655285258
SNX29	125.1299845	-1.077889734	1.03614986	-1.040283626	0.298208149	0.580177653
MRPS10	202.6756833	0.078330764	1.024961799	0.076423106	0.939082488	0.97869506
RSF1	667.4955103	-1.519298058	0.602702701	-2.520808442	0.011708557	0.072509794
VPS13D	286.0243119	0.006738463	0.685771942	0.009826099	0.992160033	0.99618007
CELF2	372.0300555	-0.517360655	0.604803633	-0.855419224	0.392319105	0.664386777
FAM120A	780.416418	0.594716517	0.547347605	1.08654265	0.277238982	0.558405317
R3HDM1	579.6623174	-0.352449525	0.456591202	-0.77191484	0.440164867	0.702497189
ADAMTS6	89.49992746	-0.047287393	1.080851691	-0.043750121	0.965103586	0.988660004
H6PD	80.41060339	1.002197747	1.444559141	0.693774121	0.487823875	0.73828351
VAMP3	911.8189409	-0.628589032	0.342115184	-1.83736081	0.066156648	0.239559963
PER3	91.78429413	0.74357179	1.183835461	0.628104002	0.529935812	0.766147085
LTBP1	218.1980819	-0.533544646	0.71441115	-0.746831353	0.455165367	0.715364423
ARID1B	177.5754978	0.149912031	0.757988046	0.197776247	0.843220131	0.936507995
CLPTM1L	83.49054364	1.35402457	1.208942173	1.120007722	0.262710471	0.541138896
NEDD4L	81.24853705	3.771150563	0.905016396	4.166941703	3.08713E-05	0.000728964
HEXB	56.0929623	6.423157199	1.314356455	4.886921788	1.02425E-06	4.66401E-05
ARHGEF5	36.40320186	-0.475228647	0.973543471	-0.488143222	0.625448398	0.822633141
MCUR1	85.3963828	1.373990987	1.257319683	1.092793667	0.274484403	0.554620892
LIMA1	125.6360793	2.233226641	1.005237609	2.221590817	0.026310971	0.127474642
LETMD1	217.2470967	5.098839276	1.385175512	3.681005933	0.000232316	0.003386073
MAPK9	136.5393554	3.117092931	1.040251913	2.996478922	0.002731171	0.022897797
HERPUD1	126.3162262	2.987955154	0.894902251	3.338862037	0.000841223	0.009114779
HOMER3	79.05125568	0.572399282	1.28713599	0.444707697	0.656531006	0.839891943
POLQ	59.08573069	-0.436494853	1.324540935	-0.329544253	0.741744351	0.887377237
PIK3CB	173.1509752	0.013003054	0.829618004	0.015673544	0.987494833	0.995756345
CYBA	132.5208744	3.878380008	1.030850877	3.762309463	0.000168352	0.002671766
THOC3	31.22633745	4.719211249	1.351791303	3.491079754	0.000481073	0.005985059
HEBP2	165.2000219	-0.276862364	0.880991406	-0.314262275	0.753321848	0.894108449
MPHOSPH9	193.0634606	1.313318682	0.992396947	1.323380413	0.185708902	0.451127587
PLEKHA5	102.9526395	3.44131642	0.876284514	3.927167906	8.5952E-05	0.001627248
SIKE1	187.004404	-0.013893686	0.961871838	-0.014444425	0.988475417	0.995756345
RRP12	42.41094136	4.786899026	1.309557419	3.65535635	0.000256825	0.003674127
FNIP2	244.6310905	-0.7348325	0.798079231	-0.920751313	0.357180279	0.635475749
TTC17	211.9848556	-0.392778698	0.899392373	-0.436715621	0.662317599	0.843268771
FOXN3	317.2989372	0.116203167	0.51259899	0.2266941	0.820661615	0.926414543
LAMA3	41.78947951	4.45494448	1.138996395	3.911289359	9.18047E-05	0.001705609
AP5M1	181.2333155	-0.015038497	0.955031804	-0.015746593	0.987436556	0.995756345
ANAPC4	83.0513376	1.210978361	1.085129295	1.115976102	0.264432364	0.542869921
THRAP3	295.335594	0.830732218	0.725896901	1.144421772	0.252448763	0.529443267
PHPT1	74.9375929	6.332435196	1.318575649	4.802481526	1.56711E-06	6.61702E-05
ARID4B	405.7016	-1.02479858	0.562672129	-1.82130681	0.068560232	0.245402722
SDCCAG8	392.5471951	-1.948573737	0.720241144	-2.705446299	0.006821268	0.047666772
KIF1B	156.3263329	-0.860673475	0.77230821	-1.114417099	0.265100291	0.544021717
TBC1D22A	157.0802362	2.587934069	0.742289768	3.486420239	0.000489531	0.006047101
SYNE2	985.6303619	-0.246659196	0.393177184	-0.627348703	0.530430685	0.766175751
ATP9A	39.89947374	-0.051589234	1.149652575	-0.04487376	0.964207932	0.988481607
FAM168A	71.7609531	0.729108964	1.180112676	0.617829957	0.536687434	0.769843812
NOP58	131.8835293	1.941899177	1.318610893	1.472685526	0.140835851	0.378113054
SZRD1	113.0756024	0.797535947	0.880860186	0.905405829	0.365250429	0.643391268
KCNH2	143.8000475	0.275863982	0.930662239	0.296416863	0.766911749	0.901017148
CUL1	329.9295407	0.061436875	0.729592923	0.08420706	0.932891805	0.976763956
FAM114A2	207.6509877	0.777580209	1.091446018	0.712431211	0.476197794	0.730925321
CYFIP2	1053.684158	0.670970308	0.666118975	1.007282982	0.313798805	0.595218153
TAB2	426.7611442	0.142376447	0.552510974	0.257689809	0.796646312	0.917384358
EIF2AK2	233.5455071	-0.055841199	0.916200902	-0.06094864	0.951400113	0.983886382
USP36	53.6511708	0.953237872	1.250968608	0.761999834	0.446060103	0.70793627
KMT2C	826.7773506	-1.01136877	0.412770006	-2.450199278	0.014277717	0.082822876
PUM2	823.9417224	-1.329059603	0.490707823	-2.708454073	0.006759747	0.047408577
HPF1	52.65228769	-2.370138515	1.424267126	-1.664110946	0.09609026	0.302067423
ZFR	674.7829553	-1.31343307	0.522733018	-2.512626952	0.011983598	0.073819387
RC3H2	478.51906	-0.736287485	0.802260128	-0.91776652	0.358741114	0.637146936
SOAT1	175.8374527	1.019637127	0.767385718	1.328715276	0.183941923	0.448241825
GDI2	1646.934499	-0.220820882	0.385859702	-0.57228283	0.56713038	0.789848117
PRDM1	108.725158	-1.315134144	0.819539203	-1.604723898	0.10855458	0.325565759
ATG5	123.8602617	-1.256248654	0.942253015	-1.333239197	0.18245332	0.446174896
PITHD1	320.6992772	-2.37102016	1.036116993	-2.288371078	0.02211592	0.111734313
MTA3	52.13482678	-1.050007642	1.167816355	-0.899120515	0.368588472	0.646038561
USP13	94.55043811	0.355731732	1.110274447	0.320399819	0.748665263	0.890701995
ATP11B	344.9672124	0.979789312	0.76879703	1.274444715	0.202505854	0.472462073
CDK14	101.3662556	-1.214166979	0.924259073	-1.313665198	0.188958897	0.454959386
SEC61A1	59.25291923	2.137638406	1.030038783	2.075298952	0.037958837	0.164567028
PPP1R12A	474.8460969	-0.813830135	0.606100723	-1.342730843	0.179359144	0.441865331
POLR3E	48.76956038	7.076543116	1.443055296	4.903861367	9.39708E-07	4.36463E-05
ATP2B4	307.1757373	0.649755002	0.576746306	1.126587194	0.259917056	0.538021148
ZC3H11A	501.0796875	-0.342575952	0.649100677	-0.527770134	0.597658888	0.808212818
PARP12	123.987474	1.204034909	0.947886428	1.270231194	0.204002289	0.473834875
ALDH18A1	34.41139815	3.98064902	1.401808887	2.839651721	0.004516281	0.034126824
MXD1	267.8533892	-0.210854018	0.644384201	-0.327217858	0.743503115	0.888200652
CDK17	303.5040002	-0.00078321	0.661160077	-0.0011846	0.999054826	0.999314747
SLC2A3	212.0755364	-1.850095908	0.838427925	-2.206624866	0.027340278	0.130705389
CTDP1	69.75244449	1.567158359	0.923657171	1.696688347	0.089755597	0.290040465
YBX3	1691.063426	1.540597919	0.45837161	3.361023859	0.000776541	0.008602443
WNK1	2139.658886	-0.864844227	0.336995061	-2.566340953	0.010277775	0.065632682
CCAR1	623.8226458	-1.015028369	0.500750083	-2.02701588	0.042660789	0.17980503
OGFR	71.83480622	-0.29837899	1.091019366	-0.273486429	0.784479323	0.91015278
SNRNP40	112.9746081	0.599792676	1.336707839	0.448708879	0.653641678	0.838127787
QSER1	283.5597144	1.259698323	0.697988929	1.804754016	0.071113183	0.251495201
BCAT1	64.58625618	3.061947256	1.317788267	2.323550249	0.020149612	0.104403163
HDAC7	130.0790564	6.239347783	0.899027516	6.940107698	3.91801E-12	1.43667E-09
PRDM6	110.1496499	-2.176983458	0.566828928	-3.840635775	0.000122716	0.002109326
NCKAP1	345.9271879	-1.228233619	0.711107219	-1.72721298	0.084129421	0.278843803
MRPS35	160.7070407	-0.864300555	1.262109864	-0.684806117	0.493466275	0.742909487
SFSWAP	84.76938915	-0.900303354	1.185149422	-0.759653877	0.447461505	0.708500048
MON2	199.2858228	0.106703906	0.70264443	0.15186046	0.879296995	0.953918119
GPBP1	886.5327874	-0.791718555	0.292335845	-2.708250006	0.006763905	0.047408577
CS	188.4457376	2.610522848	1.009532338	2.585873429	0.009713259	0.062834054
ELMO2	149.6947709	0.868330184	1.065393897	0.815032062	0.415053958	0.682686126
WAPL	485.6705878	0.288421035	0.713871329	0.404023838	0.686195189	0.856146469
VMP1	526.9261276	0.984608415	0.480205585	2.050389347	0.040326452	0.172389879
APPBP2	209.4346512	-0.870381327	0.884224876	-0.98434386	0.324946471	0.603704272
POLD1	56.3315799	1.133630513	0.972363993	1.16584995	0.243675118	0.519815034
EIF4B	2968.259356	-0.057988955	0.289837817	-0.200073807	0.841422858	0.935207143
RPL18	1700.910982	1.302059571	0.52516396	2.479339158	0.013162608	0.078112343
U2AF2	148.9134223	4.789581564	1.005595506	4.762930556	1.90802E-06	7.8195E-05
EPN1	142.6720838	3.353291329	0.762162077	4.399708974	1.08396E-05	0.00032216
MED29	144.8889566	1.069150126	0.850124476	1.257639505	0.208522159	0.478831208
MTMR1	227.0138145	-1.623315155	0.860401708	-1.886694482	0.05920143	0.222828938
HAGH	244.3566544	0.746964985	0.756277962	0.987685775	0.323306563	0.603205745
RNF4	102.001997	1.9256738	0.843946563	2.281748496	0.022504193	0.113214189
CASP8	110.0352826	0.148295606	0.946283297	0.156713752	0.875470448	0.952991349
LIMCH1	298.540887	-1.39293429	0.668616007	-2.083309816	0.037222993	0.16259531
TM7SF3	130.8848202	8.356832965	1.396462733	5.984286415	2.17341E-09	2.19451E-07
TAF2	259.8875006	-0.069660215	0.966097936	-0.072104713	0.942518575	0.980078644
HIPK2	489.0979379	1.01156025	0.622792705	1.624232659	0.104326163	0.316430291
TNPO3	263.0667871	0.672093785	1.039693106	0.646434781	0.517997822	0.759595134
RFXANK	36.74184067	5.211313984	1.37961446	3.777369791	0.000158493	0.002573946
CTSA	99.64227668	0.592970841	0.963538797	0.615409409	0.538284379	0.770858638
SUGP2	50.13362336	-0.360725243	1.362267458	-0.264797666	0.791165335	0.914811216
SLC12A2	131.7334707	-0.754948223	1.068187342	-0.706756383	0.479717884	0.731759247
SNX24	41.31415942	2.088884039	1.313429012	1.590404978	0.111743549	0.33128396
CNN2	485.8335227	1.763175976	0.635901721	2.772717731	0.005559032	0.040811142
DDX20	70.75368374	1.170520514	1.345931029	0.869673474	0.384478872	0.657622624
BTBD1	291.4101725	-1.998582415	0.788363269	-2.535103416	0.011241413	0.070621215
FAR2	222.6841114	-0.787336021	0.999307136	-0.787881916	0.43076578	0.694037039
SBNO2	108.7012969	2.356182393	1.390817339	1.694099093	0.090246455	0.290951897
PMS1	110.3891888	-0.876514492	0.880901196	-0.99502021	0.319726435	0.599215811
CALCRL	157.1813897	0.383742421	1.229158855	0.312199208	0.754889134	0.894929427
TAF11	56.44012556	4.476118662	1.228096502	3.644761347	0.00026764	0.003774591
ANKS1A	180.6957997	-1.40165369	1.110819244	-1.261819777	0.207013644	0.476839593
AP3D1	163.6019328	3.477633799	0.881272252	3.946151478	7.94174E-05	0.001515893
ZNF76	43.36625966	-0.128889707	1.386769447	-0.092942419	0.925949306	0.973911788
SLC9A3R2	2152.496637	1.43639535	0.415453292	3.457417181	0.00054538	0.006596634
UHRF1BP1	81.33666248	-0.072050837	1.234491627	-0.058364784	0.953458065	0.984693499
GNAI3	379.9006107	-0.073964995	0.602936415	-0.122674619	0.902364763	0.96419801
IPO5	644.849711	-0.111601556	0.534607968	-0.208754009	0.834640276	0.93265181
OAT	191.8344656	-1.863545579	1.128155942	-1.651851051	0.098564919	0.306426501
PKN2	523.7628747	-1.35706617	0.636568942	-2.13184477	0.03301961	0.149575827
DGKA	90.05100614	-0.953867953	0.987012781	-0.966419049	0.333834536	0.613836161
ANKRD44	419.427532	0.747111985	0.621751807	1.201624148	0.229509181	0.502353272
KARS	213.3797957	2.626814753	1.079039566	2.434400773	0.014916469	0.085113055
PDIA5	38.92974061	3.03958056	1.343552283	2.262346318	0.023676015	0.11765392
TBC1D22B	107.4063587	2.140046568	1.001433077	2.136984107	0.032599284	0.148638229
NDUFB4	298.1519526	2.828511824	0.858493936	3.294737104	0.000985138	0.01030549
SPEN	297.1014672	-0.850998752	0.706699251	-1.204187992	0.228516926	0.501757776
MYLK	176.1912474	-1.019340305	0.915598801	-1.113304543	0.265577656	0.544359967
ZC3H15	523.4150609	-1.732723641	0.539668586	-3.210717998	0.001324038	0.012897334
MAP2K4	267.8622775	0.223158756	0.619126456	0.360441318	0.718517133	0.87625164
SLK	666.2317632	-1.085422524	0.587640619	-1.847085599	0.064734735	0.236129267
CYB5R4	240.7676389	-0.219152341	0.70858895	-0.30927993	0.757108597	0.895131245
PRKCQ	172.5742759	-1.372109466	0.940458679	-1.458979002	0.144570887	0.384730852
ASB1	184.7804616	-2.027120166	1.313331359	-1.543494833	0.12271076	0.350817569
FAM107B	453.8306258	1.037576988	0.671607718	1.544915224	0.122366771	0.350817569
TBC1D1	696.279535	-1.164537724	0.526684111	-2.211074343	0.027030689	0.129609644
CDK13	278.8323744	-1.081023507	0.720391649	-1.500605272	0.133457687	0.367509765
MTHFD2	131.2963915	0.041794204	1.047469658	0.039900157	0.968172726	0.989040965
FOXJ2	92.29636247	2.875823996	1.023188942	2.810648041	0.004944184	0.036722951
YBX1	8399.345253	-0.225204258	0.217919478	-1.033428767	0.30140329	0.58366068
PDE4A	64.39173726	-0.498368498	1.310791035	-0.380204384	0.703793705	0.86723218
PPP2R5A	437.1035667	0.467196163	0.853155556	0.547609589	0.583960004	0.799931055
ELAVL1	137.3273435	-0.927688946	1.070413769	-0.866663876	0.386126204	0.659025297
DIP2B	281.7909718	-0.483447714	0.763380049	-0.633298859	0.526538498	0.764726645
SMARCD1	146.1289616	0.306047498	0.935016793	0.327317649	0.743427645	0.888200652
KDM4A	144.2069837	2.593076209	1.006274429	2.576907585	0.00996886	0.064367977
NFYC	168.9046398	3.936013896	0.806340335	4.881330783	1.05372E-06	4.74986E-05
ASPM	215.7358161	-1.24901847	0.832906847	-1.49958963	0.133720736	0.367724754
CD84	68.66983647	-2.188147364	1.309979282	-1.670367917	0.094846593	0.299680823
SPI1	388.6488701	-0.05463645	0.721180806	-0.075759712	0.939610269	0.97869506
ZBTB11	341.8808158	-1.483991128	0.937633689	-1.582698175	0.113490274	0.334469857
GOLGA5	161.4812408	1.842453445	0.848228959	2.172118065	0.029846759	0.138998909
LRRC40	91.54858095	-1.846714491	1.128560252	-1.636345501	0.101767298	0.312202892
ISOC1	185.3914549	-2.093100975	1.121925309	-1.865633085	0.062092717	0.230094634
THUMPD1	204.2963692	-0.377259741	0.753126856	-0.500924562	0.616424215	0.818286222
MSANTD3	58.03435999	0.826886779	1.190670391	0.694471607	0.487386501	0.738132611
KIF26A	69.7480012	1.127641579	1.043433672	1.080702692	0.279829385	0.562322275
ATG2B	195.5608314	1.206087439	0.897416635	1.343954849	0.178962988	0.441513858
ARFGEF1	618.0691668	-1.403263527	0.620830494	-2.260300583	0.023802602	0.118198665
ZFAT	49.98521434	-0.26208832	1.264258315	-0.207305989	0.835770897	0.932796435
MTFR1	98.151669	-1.130323918	1.323124787	-0.854283685	0.392947825	0.66470288
FECH	614.8261374	0.931020482	0.65407591	1.423413502	0.154616321	0.401794818
MYO9A	188.0032349	0.484137762	0.813187441	0.59535814	0.551604101	0.780468271
PFKP	76.77495742	1.079428715	1.037153888	1.040760419	0.297986754	0.580002391
IDI1	324.7653471	-0.291300367	0.90364046	-0.32236313	0.747177613	0.889539718
SP100	666.0105961	0.917776509	0.732231709	1.253396291	0.210061521	0.481414018
KLF6	261.060259	0.044523408	0.744894974	0.05977139	0.952337712	0.98411997
PLPP1	74.53157113	-0.639833617	1.412820847	-0.452876682	0.650637543	0.835882677
NEO1	35.00233722	1.747724979	1.304145459	1.340130402	0.180202954	0.442695107
TRAM1	365.5603151	-0.849051997	0.651271379	-1.303683878	0.192341388	0.458272297
EVI5	272.3328646	-0.630444211	0.832875195	-0.756949198	0.449080299	0.710068717
PKM	667.29009	0.816110765	0.52417652	1.556938807	0.119485015	0.345702698
DHX29	137.4214535	2.558756822	0.882816968	2.898400137	0.003750717	0.029526833
DNTTIP2	362.6520869	-1.914959938	0.87561165	-2.18699687	0.028742753	0.135213205
TP53BP1	72.3087083	5.037908335	1.164206796	4.327331151	1.50927E-05	0.000427442
RRP15	149.7351954	-0.792974703	1.216366671	-0.651920776	0.514452282	0.7574364
RHOA	2455.597544	1.360849432	0.407044509	3.343244785	0.000828048	0.008986
DHX8	126.3071049	1.801977598	0.932400469	1.932621934	0.053282788	0.209256587
ZFY	349.7579614	-0.528262305	1.442651811	-0.3661745	0.714234869	0.873148681
IARS2	122.1177718	-0.034081457	1.072781876	-0.031769233	0.974656083	0.992336701
NAV3	60.32730511	2.108599356	1.143898105	1.84334544	0.065278591	0.237243579
ROCK1	810.2266983	-0.927530059	0.58169883	-1.594519382	0.110819753	0.329744521
CBFB	162.5209203	0.689196153	0.856716495	0.804462335	0.421130013	0.686598419
HDAC4	103.7743419	0.206971173	1.125783789	0.18384629	0.854134041	0.942021824
RASSF1	128.8366765	1.788931128	1.518010881	1.178470556	0.238609064	0.513717351
MEF2A	210.1773546	0.693506888	0.845902572	0.81984251	0.412305894	0.681018293
OTUD5	86.44421174	3.327981356	1.163256712	2.860917391	0.004224171	0.032198906
TFE3	127.3355791	3.694444081	1.081673874	3.41548795	0.000636678	0.007392898
TBC1D25	50.7670623	3.753847594	1.382756685	2.714756424	0.006632453	0.046769536
ACSL4	209.7192388	2.048753637	0.865890375	2.36606584	0.017978247	0.097021259
INPP5A	99.78468208	-0.842932827	1.015265361	-0.83025863	0.406392573	0.676302261
GRIPAP1	98.13496231	-0.126658406	1.021781367	-0.123958422	0.901348195	0.963734327
ATP11A	44.65576124	0.736847848	1.288621952	0.571810721	0.567450213	0.790053085
POLR1A	63.4762436	3.691069399	1.21318437	3.042463694	0.002346501	0.020232765
TTC7A	112.1215942	4.722061713	1.112297787	4.245321502	2.1828E-05	0.000546912
SRBD1	289.1968114	-0.979323066	0.724492598	-1.35173647	0.176459634	0.437818472
KIF2A	635.8743667	0.200846128	0.840966643	0.238827698	0.811239192	0.923376661
RASGRP2	97.75943185	4.018937603	1.112539479	3.61239999	0.000303376	0.004168879
PSME4	388.1881085	0.288625604	0.893013375	0.323204122	0.746540659	0.889539718
SIRT2	72.33010271	3.568669137	1.186260651	3.008334748	0.002626836	0.022129586
ERLEC1	80.6006406	-0.730172307	1.194326896	-0.611367214	0.540956503	0.772743138
PPP2R5B	59.24623231	-1.60298126	1.431163619	-1.120054506	0.262690536	0.541138896
MAST4	89.0434814	1.162784867	0.910375758	1.277258162	0.201511119	0.472036188
ADGRF5	87.75041628	-0.215002828	1.030065645	-0.208727307	0.834661122	0.93265181
NUP133	193.6421408	-1.119945484	1.084057465	-1.033105274	0.301554635	0.58366068
NUCKS1	763.4524893	-0.054159599	0.426006542	-0.127133258	0.898834929	0.962729274
VPS35	451.2029034	0.084792993	0.702664001	0.120673598	0.903949572	0.965034733
DNAJA2	262.4343424	-1.71187876	0.874864223	-1.956736502	0.050378456	0.201253843
KCNAB2	164.9772353	1.183702114	0.775802337	1.525777969	0.127065169	0.357306474
CLEC2D	298.0073145	-1.314663271	0.673885627	-1.950870027	0.051072509	0.203123429
RORA	211.8857572	0.362395426	0.781897104	0.463482247	0.643018737	0.832425269
TGFBR3	127.0346282	1.038393946	0.944541359	1.099363131	0.271609706	0.551370868
NEDD4	198.0074367	-1.860852492	1.061330016	-1.75332127	0.079546876	0.269665299
MAPK6	192.0601513	-1.270280103	0.812162155	-1.564072021	0.117800656	0.342578833
GNB5	40.068025	1.884645292	1.317182495	1.430815622	0.152483065	0.398630211
RAB27A	433.6972161	-0.065892965	0.545821798	-0.120722488	0.903910847	0.965034733
LRP6	317.597409	-1.603923118	0.886638588	-1.808993134	0.07045207	0.250428353
PHRF1	47.89847492	1.208417576	1.019188562	1.185666343	0.235754091	0.510036404
ELP1	118.0766038	-0.107178282	1.099264498	-0.097499994	0.922329339	0.973801089
NUCB2	247.0503377	-1.740968662	1.099315059	-1.583684902	0.113265442	0.333948513
SPTB	625.0120905	0.39523828	0.794738045	0.497318938	0.618964159	0.819037194
DAPP1	147.5398545	1.204298469	0.796319829	1.512330128	0.1304499	0.362233741
SLC44A1	100.9773023	-1.045342809	1.004502842	-1.040656895	0.298034816	0.580002391
TMEM260	50.20881063	1.644584241	1.359157761	1.210002465	0.226277947	0.499359663
SMG6	77.84096377	0.520796391	1.233315786	0.422273351	0.672825507	0.849117796
EXOC5	459.8410779	-1.325944402	0.644879727	-2.056111158	0.039771803	0.170622014
JMJD6	48.10795329	5.618911267	1.352300295	4.155076565	3.25179E-05	0.000755173
POLB	87.59506011	0.911766486	1.384984252	0.658322637	0.510330835	0.753659499
GBA2	50.40052837	-0.014433188	1.156552461	-0.012479493	0.990043064	0.995756345
NDST1	176.3801292	0.370121437	0.912481635	0.405620697	0.685021319	0.85557871
ASNS	42.05684985	-0.6278898	1.363116845	-0.46062801	0.645065512	0.833334215
PABPC1	10500.39941	-0.769562295	0.18322174	-4.200169119	2.66716E-05	0.000640761
CSNK2A2	227.2446854	1.127029785	0.677498083	1.663517306	0.09620893	0.302067423
PTPN21	100.88937	-0.908144332	1.25256448	-0.72502801	0.468434847	0.724436311
TCOF1	40.08226754	-0.535850328	1.239935929	-0.432159691	0.665625354	0.845531825
CDC42	1688.014361	0.10641955	0.359984259	0.295622786	0.76751817	0.90107331
OSBPL3	157.2131583	0.358697168	0.948847623	0.378034533	0.70540494	0.867603341
RAD18	97.85971986	1.334143982	0.831450173	1.60459884	0.108582117	0.325565759
ATP2B1	152.0883533	0.33818006	0.817389212	0.413731983	0.679070401	0.852659835
NCK2	175.0795864	-1.986377214	0.766163083	-2.592629765	0.009524524	0.061900523
MAP4K4	1308.81145	-0.191604654	0.359330936	-0.533226156	0.593877037	0.807325135
MGAT4A	219.0028885	-0.265864556	0.80529836	-0.330144167	0.741291032	0.887079117
RPL31	3305.691042	-0.05902703	0.186309312	-0.316822757	0.751378095	0.893014533
WDR1	660.8463311	-0.174594148	0.56628357	-0.308315757	0.757842077	0.895131245
SNX13	382.9926455	-1.061180386	0.587360966	-1.806692047	0.070810308	0.251197463
ARHGAP10	252.080925	-0.581004624	0.818498734	-0.709841812	0.477802238	0.73150298
RPS6KA2	147.3500462	1.418158994	0.80903385	1.752904399	0.079618418	0.269665299
ING3	99.67026837	-0.628166313	1.205909107	-0.520906849	0.602431664	0.810885124
VASH1	214.0000514	1.505775288	0.742608419	2.027684106	0.042592499	0.179625871
LMCD1	104.7443328	1.225386386	1.070226727	1.144978308	0.252218143	0.529118881
BUD23	70.11515724	-1.042919365	1.233847664	-0.845257802	0.397966916	0.669233769
SEL1L	246.5475886	-0.38030881	0.996892732	-0.381494214	0.702836564	0.866488337
TRIB2	111.6670476	2.4555066	0.762183365	3.221674353	0.001274439	0.012533171
DAZAP1	102.9466694	-0.112427461	1.254053942	-0.089651217	0.928564383	0.974182406
MBD3	56.58457469	6.963123598	1.427082877	4.879270651	1.06479E-06	4.75537E-05
HLTF	98.25474232	5.257614837	1.355456654	3.878851325	0.000104951	0.001874853
FAM50A	91.3263608	-0.121990847	1.296935583	-0.094060838	0.92506083	0.973899138
CYBRD1	205.1767849	-1.207583834	0.824530152	-1.464572073	0.143037706	0.381963855
RDH11	109.3876297	1.278954166	0.969197237	1.31960154	0.186968089	0.452469305
PRKACA	119.1101167	1.355150065	1.017844139	1.331392512	0.183059892	0.447030588
ACTN1	295.2078952	-0.481153704	0.741713922	-0.648705235	0.51652892	0.759133829
ZFYVE26	87.15039471	-1.25106529	1.087337005	-1.150577314	0.24990617	0.526870436
EPN2	87.51470136	-0.473717912	1.146565112	-0.413162678	0.679487431	0.852659835
PTPN18	236.0155687	1.029212136	0.688194612	1.495524839	0.134777522	0.36939221
LIMS2	45.74125142	6.343681869	1.365245869	4.64654903	3.37534E-06	0.000125754
TFRC	1532.826025	-0.466769723	0.433416217	-1.076954911	0.28150041	0.564053309
AFF4	436.5378577	-0.434295477	0.794882439	-0.546364413	0.584815467	0.800182123
UBE2D1	131.8190807	1.166118031	0.98621849	1.182413474	0.237041679	0.511449173
MPP5	107.4349587	-1.963251159	0.928089977	-2.115367268	0.034398657	0.154020209
SMC1A	301.2094642	-0.917996969	0.725271762	-1.265728264	0.205610385	0.475435631
MARK2	153.5438194	-0.426428045	0.717640933	-0.594208086	0.552372945	0.781080233
HMMR	87.48391442	-0.379098248	1.130886748	-0.335222115	0.737457541	0.885382974
CHFR	91.46770737	1.565301728	0.965705172	1.620889867	0.10504126	0.317769197
P4HA2	48.15972174	-1.820109506	0.954476026	-1.906920087	0.056530937	0.215454614
NFATC3	2073.038408	0.258645252	0.361632416	0.715215896	0.474475648	0.730082961
TRNT1	290.5445291	-1.405049751	0.686654314	-2.046225766	0.040734163	0.173574872
ACADVL	85.93703295	0.584421871	1.018470707	0.573822955	0.566087613	0.789848117
STK10	536.8764474	0.038859816	0.586025244	0.066310823	0.947130367	0.981634242
FBXW11	147.0180024	4.12249593	1.080317055	3.816005597	0.000135629	0.00227694
DERL2	71.29010445	5.207197559	1.285731175	4.049989343	5.122E-05	0.001080183
SIDT1	61.83188288	-0.46857597	1.343724799	-0.348714238	0.727303854	0.880759441
NDE1	95.40514206	1.32950371	1.380827151	0.962831379	0.335632151	0.615355051
AP1M1	127.9855428	0.531200424	0.758543	0.700290456	0.483745931	0.735061701
XRCC1	50.39660675	3.997658816	1.225199303	3.262864096	0.001102924	0.011184965
MCM2	57.24330002	-1.376159401	1.256455944	-1.095270715	0.273398053	0.553388796
ALPK1	51.48555159	0.429576906	1.444382038	0.297412246	0.766151795	0.900598558
LLGL2	69.46929866	2.848108538	1.225147877	2.324705934	0.02008769	0.104285346
PDE8A	280.4002775	-0.221236581	0.682245638	-0.324277019	0.745728317	0.889333993
SMARCE1	455.1925354	0.784407473	0.732834189	1.070375106	0.2844505	0.566778266
KDM5A	468.0799328	-0.79150881	0.640594312	-1.235585136	0.216612813	0.488395297
FERMT2	63.74654455	5.096901482	1.242733538	4.101363104	4.10723E-05	0.000908416
IGF2BP2	118.6260488	3.829310638	0.986837498	3.880386229	0.000104291	0.001867849
MAP3K13	113.9950397	-0.540758643	1.102182737	-0.490625215	0.623691549	0.821720692
ST6GAL1	90.82369272	-0.655616547	0.999229862	-0.656121851	0.511745726	0.754887248
TBX21	191.7040708	0.011602104	0.988871782	0.011732668	0.9906389	0.995756345
FRY	165.5861485	0.419562141	0.844253976	0.496961995	0.619215852	0.819037194
PICALM	2550.929971	-0.639231188	0.369931638	-1.727971123	0.083993402	0.278662777
NSF	191.4914235	0.127883229	1.035626383	0.123483943	0.901723889	0.963856697
CLASP1	226.1379172	2.021139799	0.82859226	2.439245329	0.014717973	0.084269392
MRPS34	38.57353571	3.296639619	1.280862225	2.573765979	0.010059829	0.06477114
CLNS1A	743.8902315	-0.005885729	0.727129726	-0.00809447	0.993541618	0.996401965
EED	117.1572563	-1.182859198	1.065977718	-1.109647208	0.26715108	0.546459652
TSG101	213.3792452	-0.492612527	0.804208533	-0.612543273	0.540178377	0.772306256
NCBP3	118.7804094	1.216531328	1.161226432	1.047626281	0.294810824	0.577300883
MGLL	95.66013302	-0.434157304	1.011523285	-0.429211379	0.667769403	0.846497349
NUAK1	133.0270008	3.808615816	0.990775466	3.844075622	0.000121008	0.002091962
DPP8	303.8524355	-0.215176945	0.858430782	-0.250663128	0.80207457	0.919869788
SLC24A1	127.2644096	-0.34362035	0.921049277	-0.373074882	0.709092713	0.869609035
ZNF532	124.4728815	1.448878606	1.165769577	1.242851619	0.213922517	0.484753825
SCARF1	63.20369412	3.50579544	1.186440873	2.954884243	0.003127864	0.025479724
LMAN1	148.9923074	-0.702495209	1.548849399	-0.453559403	0.650145979	0.835621416
IPCEF1	225.4994433	0.339238979	0.784789722	0.432267357	0.665547109	0.845531825
ZZEF1	207.1016066	0.248359887	0.770404664	0.322375887	0.74716795	0.889539718
ENO1	418.8133629	0.507519586	0.78829259	0.643821333	0.519691298	0.761124452
TXK	138.1430712	-0.592031489	0.897515938	-0.659633399	0.509489116	0.753473209
ACTR6	69.46131431	3.332164691	1.110179827	3.001463917	0.002686849	0.022583335
SRI	99.67241806	-0.479392047	1.231357946	-0.389319814	0.697039581	0.863952101
EIF4G3	475.511668	-0.428081557	0.545991235	-0.784044743	0.433013857	0.696024702
TTC38	176.8399356	0.708907323	0.846782596	0.837177483	0.402492812	0.672461398
ACAT1	150.0393669	0.860082314	1.458473881	0.589713896	0.555382477	0.783427763
ZNF638	802.6786773	-1.056221964	0.541160864	-1.951770784	0.050965424	0.203016645
SLC25A40	111.9398388	3.761893755	1.266312817	2.970746014	0.002970774	0.024378539
TIMM21	97.10074513	-0.786056115	1.373754772	-0.572195366	0.567189626	0.789848117
ADD2	112.2474935	1.354280612	1.14058989	1.187351058	0.235089176	0.510036404
RASAL2	81.99355474	-1.004844801	1.129546515	-0.889600196	0.373680601	0.650370409
ZNF37A	99.66800158	-0.580548021	1.050720383	-0.552523802	0.580589532	0.798453862
MARK3	382.4452712	0.050117258	0.599739306	0.083565072	0.933402238	0.976763956
SLC25A3	513.9209727	1.260628186	0.582755433	2.163219964	0.030524266	0.141608379
FNDC3B	1182.486855	-0.252082607	0.383521816	-0.65728362	0.510998567	0.754424034
FOSL2	65.92305347	3.236867074	1.023986602	3.16104436	0.001572046	0.014840706
FRYL	580.1230445	0.031475922	0.387185093	0.081294251	0.935207946	0.977290199
TMEM131	181.953285	-0.279588473	0.977979591	-0.28588375	0.77496716	0.90456024
ACTB	20607.26429	0.890120684	0.274152657	3.246806706	0.001167076	0.011625388
PLD1	94.50557226	1.03261655	1.239203593	0.833290474	0.404680927	0.674877767
DLG1	436.7689067	-1.568676457	0.69174336	-2.267714515	0.023346613	0.116265797
RAB7A	675.3346573	-0.500395329	0.561645555	-0.890945053	0.372958649	0.649501284
BCAP29	154.1986728	-0.938437873	0.850346329	-1.103594901	0.269768904	0.549234352
SART3	107.0118765	4.734878348	0.959604992	4.934195205	8.04819E-07	3.7632E-05
ARHGAP15	336.82642	-1.044333024	0.657693342	-1.587872276	0.112315224	0.332554256
KIFAP3	158.9571142	4.196183933	1.226712627	3.420673955	0.000624662	0.007314316
RBM7	86.02343847	0.9552301	1.071190073	0.891746595	0.372528773	0.649194915
RBMS2	234.8949349	1.634787589	0.784319903	2.084337759	0.037129455	0.162488011
BAZ2A	299.4439961	-0.761851668	0.667867499	-1.140722778	0.253985305	0.531067112
PTPN23	47.06197831	1.150842097	1.246833442	0.923011894	0.356001007	0.634661979
KLHL20	85.24763107	1.358217924	0.969084249	1.401547828	0.161050316	0.412059328
ANKRD13A	214.0152769	0.103107305	1.083045955	0.095201228	0.924154995	0.973899138
TPD52	47.55925185	1.085289292	1.050860535	1.032762441	0.301715084	0.58366068
ACACB	142.3884259	2.759146201	0.892035028	3.093091766	0.001980829	0.017853084
PAG1	112.6916838	-0.72060001	1.25442424	-0.574446815	0.565665481	0.789746197
GPATCH1	109.4264481	0.773116531	0.913795424	0.846049904	0.397524906	0.668813334
ICAM3	149.4670847	1.268988391	1.180293149	1.075146791	0.282309013	0.564949948
NT5C2	197.6387353	1.013779195	1.304081324	0.777389551	0.436928975	0.700323834
MBNL3	2072.470929	-0.171979032	0.500847493	-0.343376046	0.731315578	0.882292003
XAB2	100.4892443	4.518253288	1.386162873	3.25953997	0.001115931	0.011252409
ARHGEF1	141.8763163	-0.862759514	1.17178453	-0.736278293	0.461561354	0.72019056
STXBP2	258.6204297	1.029468005	0.990137345	1.039722429	0.298468877	0.580449969
MAP2K7	76.91297764	4.181257142	0.917305569	4.558194439	5.15953E-06	0.000179732
DGKD	227.3532988	-0.561117741	0.67342268	-0.833232616	0.404713551	0.674877767
TOP2B	521.0415749	-1.293180951	0.845655947	-1.529204585	0.126213734	0.355854917
TM9SF3	570.5634909	-0.886143338	0.609184915	-1.45463769	0.145769591	0.387033819
PPP1R12B	66.76119531	0.111511343	1.069941472	0.104221909	0.916993248	0.971516417
DNAJC10	180.0277687	-1.280063012	0.807824584	-1.584580411	0.113061699	0.33348893
GTF3C1	89.58030402	-1.046383554	1.084384027	-0.964956627	0.334566536	0.614533366
IL4R	71.78729069	1.95357399	1.123972069	1.738098343	0.082193487	0.275044199
USP33	443.1652171	-0.010254687	0.883548619	-0.011606251	0.990739759	0.995756345
SNRPA	56.90496258	5.171610563	1.211642643	4.268263907	1.97E-05	0.000514045
DYNC1I2	161.3157564	-0.551032823	1.169949799	-0.470988433	0.637648995	0.829288883
APBB1IP	326.0769833	-0.45609337	0.91790402	-0.496885687	0.619269665	0.819037194
FAM76B	63.97821367	4.539563473	1.324481819	3.427426038	0.000609332	0.007183809
POLD3	22.38028863	4.130511223	1.339070336	3.084611101	0.002038185	0.018259062
CAPZB	684.2043441	0.69049556	0.592527159	1.165339932	0.243881421	0.51992713
GPR137B	79.13193799	-3.363668147	1.111698257	-3.025702455	0.002480563	0.021101442
JADE1	109.3518807	-1.362431923	0.756863196	-1.800103282	0.071844331	0.252698114
SLC25A43	79.25133842	2.557094481	1.238291755	2.065017771	0.038921319	0.167903919
UBE2A	116.5363439	5.620005012	1.086076432	5.174594388	2.28407E-07	1.26294E-05
CST7	272.5097427	0.76569478	0.784130461	0.976489012	0.32882219	0.607747005
MAP2	76.54720671	-1.509902695	1.339700161	-1.127045244	0.259723352	0.538021148
PIAS2	233.9625985	-0.442038077	0.713827321	-0.619250712	0.535751209	0.769286618
ARAF	127.9397962	3.198730541	0.871752326	3.669311161	0.000243205	0.003522679
MCCC1	117.3734537	-1.761357772	1.156137624	-1.523484519	0.127637531	0.358279886
NEBL	117.8879047	0.894701087	1.156728671	0.773475327	0.439241125	0.70187911
ACER3	162.2248729	-0.785696684	0.921309988	-0.852803828	0.393768101	0.665316948
UBE2K	384.8997141	1.022361044	0.782121698	1.307163638	0.191157142	0.457256551
PIK3C3	213.4291193	6.616180137	0.896844373	7.37717751	1.6168E-13	8.04591E-11
N4BP2	158.4953689	-1.36092987	1.004586324	-1.3547167	0.175507835	0.436233709
TIGAR	114.6524622	-2.250191256	1.222108237	-1.841237287	0.065586793	0.237991245
TULP3	40.00621256	-0.556147374	1.28124016	-0.434069577	0.664237917	0.844454079
SYNJ2	63.47879687	4.248599765	1.188775511	3.573929413	0.000351664	0.00464023
PPP2R5C	1144.094924	-0.135907759	0.353603822	-0.384350368	0.700718781	0.865514383
GNB1	1025.826442	0.465428437	0.490220963	0.949425814	0.342404087	0.621555308
MLLT10	131.7108815	2.211931912	0.817238546	2.706592737	0.006797759	0.047597979
NRDC	556.6754645	-0.358657774	0.530508981	-0.676063528	0.499000311	0.74603759
VDAC3	274.8036343	-1.951866582	1.188486008	-1.642313471	0.100525057	0.310284245
PCM1	659.0330899	-0.197904471	0.644048998	-0.3072817	0.758628964	0.895521516
TNRC6C	368.4046731	1.59020969	0.624966289	2.544472749	0.010944285	0.069067658
CBFA2T2	198.8824198	0.661840744	0.847631944	0.78081147	0.434913387	0.698005429
ITCH	474.1470861	-0.083623914	0.585134988	-0.142913884	0.886358193	0.957137561
TP53INP2	248.6249972	-2.315570889	0.694136344	-3.335902101	0.000850231	0.009183813
SDF4	249.8117478	0.808387926	0.80516159	1.004007067	0.315375207	0.596105694
TOLLIP	83.56500156	-0.31868035	1.051964758	-0.302938238	0.76193693	0.897146289
RUNX1T1	161.3840302	0.794199111	0.886532611	0.895848727	0.370333562	0.647781553
XRCC5	756.6885259	0.143260776	0.707704381	0.202430252	0.83958038	0.9351077
SP140	234.5649147	0.230236361	0.752420402	0.305994309	0.759608979	0.895817983
TNS1	759.0650401	1.305833126	0.478015558	2.731779548	0.006299328	0.045151661
SAR1A	182.2579585	-0.234013013	0.759521779	-0.308105731	0.758001881	0.895131245
CDC14A	122.024826	1.480743031	1.074090151	1.378602186	0.168017442	0.423508509
SENP1	216.1426317	-0.268879611	0.858074617	-0.313352249	0.754013059	0.894620058
CIC	72.54580293	0.773876529	1.003138022	0.771455684	0.44043688	0.702500857
FDFT1	290.6653121	-0.437268119	0.918074932	-0.476288049	0.633869178	0.828393653
PGM1	166.3124346	-1.502697854	1.007701359	-1.491213483	0.135905455	0.370733478
DDX1	176.1943626	0.367927541	1.12196711	0.327930772	0.742964006	0.888200652
DNM2	287.2251346	1.763055044	1.219085041	1.446211695	0.148117835	0.390441526
EPB41L2	425.5119493	-0.030759491	0.540262144	-0.056934381	0.954597466	0.985064737
STX7	421.3420393	-0.698078214	0.69451092	-1.005136412	0.314831169	0.595963099
KEAP1	58.567592	3.960626341	1.322420431	2.994982722	0.002744604	0.02290907
CRYBG3	160.6190226	0.931327491	0.996749113	0.934365007	0.350115642	0.630299652
RFX3	134.4829241	-0.229004805	0.996103854	-0.229900531	0.818169064	0.925355963
RIF1	288.548683	0.031330697	0.647725951	0.048370297	0.961421131	0.988362403
RAB21	485.8272594	-1.078767243	0.771393596	-1.398465385	0.16197336	0.413055784
SMARCA2	592.2734907	-1.475751838	0.523479653	-2.819119767	0.004815555	0.035959238
SESN1	133.3094995	0.194463272	1.081656391	0.179782853	0.857323046	0.944044517
MID2	38.84647537	0.051113644	1.340822253	0.038121118	0.969591114	0.98935117
SRCAP	471.4576073	0.223524013	0.570724111	0.391649851	0.695316949	0.862737878
CNOT4	305.8873168	0.327243101	0.731473796	0.447375016	0.654604312	0.838799383
PSEN1	309.2717296	0.154507008	0.721543175	0.214134114	0.830442474	0.930432598
CPOX	314.9207273	-1.996669332	0.932618792	-2.140927621	0.032279875	0.147374765
CLDND1	257.1194692	-0.71794329	0.753389651	-0.952950825	0.340614987	0.619922835
HSP90AA1	1484.238362	-1.151246012	0.369374972	-3.116740706	0.001828623	0.016851876
RBL1	399.2045575	-0.383556503	0.626347519	-0.612370117	0.540292908	0.772306256
DLGAP4	124.3947329	0.329098312	0.850655337	0.386876209	0.698847855	0.864607553
NDC80	108.6991135	-3.553134059	1.220121174	-2.912115726	0.003589896	0.028486111
AP4E1	116.0568226	-1.250586986	1.33297865	-0.93818981	0.348146874	0.628703803
RSBN1	179.7368424	-0.144917481	1.028319243	-0.140926548	0.887927969	0.957615195
TCF7	62.69561904	6.71055945	1.312812644	5.111589594	3.19459E-07	1.68612E-05
OSTM1	69.6656797	4.81120817	1.307920621	3.678516947	0.000234594	0.003412144
PCNP	337.1458335	-0.203687679	0.629263185	-0.32369235	0.746170963	0.889405149
MEF2C	384.623494	-0.215159371	0.710825303	-0.302689522	0.762126484	0.897217846
PTPRC	863.834972	-1.662997308	0.664927652	-2.501019926	0.012383621	0.075482667
UBA5	56.89847638	-0.985403075	1.248117871	-0.78951123	0.429813269	0.693655095
STK17B	1183.454762	-0.63672968	0.419216333	-1.518857042	0.128798484	0.360265951
CDC14B	223.0117647	-1.10476356	0.917975524	-1.203478231	0.228791311	0.50208627
ZNF510	31.03939953	3.191633639	1.290227436	2.473698474	0.01337225	0.079019906
KIAA0141	48.08014143	0.294899871	1.235330389	0.238721458	0.811321577	0.923376661
CADPS2	107.8124404	-0.240532539	1.194699782	-0.20133304	0.840438169	0.935207143
ATP8B1	128.2616986	0.243832277	0.869924852	0.280291196	0.779254104	0.907783154
WDR70	47.14954042	1.070493549	1.349943205	0.792991546	0.427782748	0.692141758
FYB1	912.3198782	-0.695171457	0.487196062	-1.426882341	0.153613812	0.400085019
STRADB	2161.730975	1.0657718	0.575872308	1.850708544	0.064211494	0.234835423
BZW1	752.0877809	-0.757066884	0.475402663	-1.592475061	0.111278002	0.330325455
ME2	339.7225284	-0.731920499	0.581377613	-1.258941664	0.208051403	0.478304764
C5ORF22	107.2983278	-1.557601036	0.896566953	-1.737294723	0.082335163	0.275386019
CCNT2	96.65045619	1.356396661	1.039156457	1.305286275	0.191795386	0.45777268
FAM135A	131.9681622	-0.649676039	1.020722617	-0.636486376	0.524459458	0.763298317
EPB41L3	131.7100053	-2.374175571	1.350185035	-1.758407559	0.078678188	0.26830687
COBLL1	213.1605905	0.303519852	0.774328322	0.391978239	0.695074293	0.862737878
DLG3	45.04097571	4.698226664	1.380089655	3.404290907	0.000663361	0.007651711
TRAF5	102.7924672	-0.276774661	1.049979464	-0.263600071	0.792088104	0.915007263
MRPL22	70.82110051	2.051770263	1.320024643	1.554342393	0.120102766	0.346769985
NFE2L1	207.5267574	0.938421402	0.717034017	1.308754368	0.190617569	0.456794076
GSK3B	448.6293101	-0.512471498	0.611718865	-0.837756571	0.402167434	0.672402332
ERC1	484.3258594	-0.61361391	0.677220957	-0.906076375	0.364895429	0.642950544
XPO1	1326.168589	-0.411180663	0.388233017	-1.059107921	0.289550633	0.572608363
RNF13	519.5567049	-0.201998213	0.589752118	-0.342513757	0.731964293	0.882450876
DOPEY1	117.0033966	-0.761666056	1.051935797	-0.724061353	0.46902807	0.725031853
LYRM2	103.9101785	0.170923713	1.013437232	0.168657424	0.866066109	0.948147996
KAT6A	341.6548033	-0.817377097	0.673568379	-1.213502774	0.224937654	0.497821041
ZCCHC6	487.1323545	-0.857120463	0.842607805	-1.017223503	0.309047118	0.590384225
ULK2	114.4898943	-0.272755248	0.957971882	-0.28472156	0.775857472	0.904820724
TNPO1	616.3847908	-0.575268812	0.512141384	-1.12326172	0.261326357	0.539653201
DIS3	196.9889764	-0.023426902	0.748549103	-0.031296413	0.975033151	0.992556394
PIBF1	176.3378225	-2.365706722	1.067849171	-2.215394071	0.026733028	0.128802909
TDRD3	290.1154609	-0.220674383	0.647638431	-0.340737011	0.733301573	0.882673127
PDS5B	446.1656336	-0.423751992	0.526626281	-0.804654092	0.421019319	0.686598419
OXCT1	62.61483673	-0.747443053	1.250834854	-0.597555345	0.550136668	0.779341636
CYLD	359.5034122	-0.365121202	0.85729327	-0.425899998	0.670180716	0.847700345
ZNF586	47.33599072	-1.903169648	1.256165439	-1.515062895	0.129756477	0.361510863
ZNF264	116.1277232	4.015864286	0.931722362	4.310151233	1.63143E-05	0.000454647
RPS5	1835.925645	0.981976002	0.535466946	1.833868571	0.066673506	0.240930662
FAT1	45.11681384	0.10032596	1.214581622	0.08260125	0.934168607	0.976936759
YTHDC1	705.1523368	-0.133299572	0.622261588	-0.214217902	0.830377136	0.930432598
CHMP2B	170.952835	0.166986047	0.751953394	0.222069676	0.824259643	0.928024715
SMAP2	399.9836945	0.848127867	0.615615277	1.37769139	0.168298591	0.42375724
ZMPSTE24	106.3457635	0.776692924	1.151002756	0.674796755	0.499804902	0.746759759
STARD7	585.2156604	-0.986574597	0.595117422	-1.657781406	0.097361596	0.304451633
REST	273.4405459	-0.932172232	0.79077275	-1.178811779	0.238473133	0.513583405
SSH1	211.0930236	2.36613967	0.995502867	2.376828584	0.017462201	0.09513214
GSTP1	387.3957249	0.985945234	0.901656582	1.093481991	0.274182232	0.554596383
APLP2	259.7273897	1.966501933	0.913427521	2.152882289	0.031327931	0.144045696
WBP11	294.8354313	-1.160516738	0.657778073	-1.764298303	0.07768177	0.266342957
EIF3I	282.577228	0.156697635	0.692578387	0.226252563	0.821004991	0.926414543
NCOA1	579.9393168	-0.41697462	0.531901292	-0.783932333	0.433079817	0.696024702
RAB10	847.915157	-1.833223234	0.526407999	-3.482514016	0.000496729	0.006103549
HADHA	490.9663305	1.668932553	0.572001846	2.917704839	0.00352618	0.028012421
CD59	189.8751976	0.242640218	0.823166113	0.294764585	0.768173722	0.901442871
ATRX	1138.87506	-1.763999442	0.471097256	-3.744448561	0.00018079	0.002811533
FCN1	88.25491268	2.562640607	1.116618624	2.295000775	0.02173308	0.110068851
MYNN	81.23374393	-1.624376097	1.197535349	-1.356432692	0.174961538	0.435449214
MECOM	318.6309454	-0.551921006	0.535141467	-1.031355334	0.302374218	0.584528629
PREP	87.13594046	2.290688449	1.087593946	2.106198235	0.035187136	0.156345762
HACE1	144.5118019	-1.598488205	0.864211522	-1.849649263	0.064364118	0.235028987
SEH1L	124.7630744	-0.239482333	0.939912207	-0.254792236	0.798883572	0.91845245
WDR47	74.22222151	0.934804107	1.111152029	0.841292715	0.400183971	0.670211953
WDFY1	301.9053656	0.365122298	0.919210282	0.397213027	0.691210377	0.859786234
SLC25A24	146.4460748	0.962390532	1.059711837	0.908162482	0.363792383	0.641981137
MAP3K4	104.9130929	1.071898703	0.867148306	1.236119238	0.216414245	0.48810555
AKR1B1	90.2747485	1.943809984	1.06455526	1.825936198	0.067859873	0.243826578
CPNE3	403.4730939	-1.244300062	0.650811805	-1.911919932	0.055886465	0.214642227
RRN3	345.0271598	-1.973766348	0.682919276	-2.890189832	0.003850093	0.029925721
CTTN	108.8130674	5.400348935	1.03302042	5.22772719	1.71606E-07	1.00469E-05
DDHD2	152.2532524	-1.107407054	0.928126071	-1.193164472	0.232804966	0.507005472
EPS15	687.711706	0.266482715	0.564435039	0.472122913	0.636839058	0.829271215
MGST2	87.59685159	1.489819623	0.990732004	1.503756432	0.132644093	0.366137637
CHERP	48.98403832	3.544007917	1.320026298	2.684800995	0.0072573	0.049859889
ATG16L1	68.9286564	-1.127266294	1.308220196	-0.861679324	0.388864007	0.66114606
USP40	50.13127684	-1.193818556	1.251202239	-0.954137164	0.340014216	0.619240523
MAST2	36.90023644	6.19102015	1.369015119	4.522243812	6.11875E-06	0.000204949
DNAJA1	671.1151844	-0.439885092	0.502149871	-0.876003595	0.38102808	0.655504915
B4GALT1	150.332532	-0.431883746	1.008820824	-0.428107485	0.668572867	0.84720756
CHMP5	431.4721904	-0.454450963	0.584626799	-0.777335154	0.43696106	0.700323834
NFX1	270.2243794	0.883432141	0.790092013	1.118138301	0.263507931	0.542191303
DIMT1	95.38714129	1.546680061	1.2418595	1.24545495	0.212964565	0.483928287
IPO11	134.1365073	0.189950387	0.933372182	0.203509801	0.838736586	0.934657357
EIF2AK1	1094.182766	0.716538412	0.465075324	1.540693248	0.123391461	0.351271586
SNX10	241.5768826	-0.551074943	0.784943045	-0.702057234	0.482643471	0.734026864
SEPHS1	73.47657865	3.874019289	1.133560268	3.41756799	0.000631833	0.007383405
ITPKC	40.60753658	4.026072923	1.343972755	2.995650698	0.002738599	0.02290907
CEACAM6	67.04313487	-0.986709061	1.365623925	-0.72253352	0.469966525	0.726321379
RBM22	127.0669293	1.510636349	1.228441554	1.229717722	0.218802828	0.490791791
TMED2	239.3329366	2.06476531	0.926658216	2.228184324	0.025868226	0.126384243
ZFAND6	882.4827969	-0.854683464	0.493814536	-1.730778261	0.083491321	0.27778607
TXLNG	64.96043005	1.725609728	1.109084469	1.555886658	0.119735046	0.346282303
HUWE1	655.9924528	0.045519573	0.502478733	0.090590049	0.927818339	0.974073865
ZW10	66.39029346	2.438394793	1.334093591	1.827753922	0.067586491	0.243095037
NOX4	89.13676161	0.782063839	1.259701272	0.620832777	0.534709655	0.76864291
MTMR2	143.1778046	0.354053015	0.944572102	0.374828998	0.707787647	0.868740421
PPP1R15A	118.5974782	-0.790186308	0.87199139	-0.906185907	0.364837461	0.642950544
FTL	17929.78111	0.718058225	0.210225099	3.415663626	0.000636268	0.007392898
NLK	242.2713616	-0.675612422	0.815470734	-0.828493769	0.407390922	0.676912128
PSMC5	127.6170497	3.738451068	1.39152299	2.686589509	0.00721856	0.049646309
UIMC1	322.6484624	-0.873742151	0.970357333	-0.900433399	0.367889654	0.645650623
OGFOD1	94.49564362	2.26699609	1.187311063	1.909353126	0.056216553	0.215026984
SH3BP2	145.8284761	-0.937642245	0.744056927	-1.260175413	0.20760609	0.47751457
NOP14	99.14206342	-0.425663122	1.301787383	-0.326983598	0.743680291	0.888260001
ADD1	292.9675018	0.923818918	0.881320374	1.048221448	0.294536591	0.577300883
L2HGDH	28.97690816	3.68135931	1.290904037	2.851768377	0.004347677	0.033031913
TXNDC16	302.8062524	3.110299994	0.856469317	3.631536975	0.000281738	0.003902327
C14ORF166	411.3775754	-0.895140196	0.601069858	-1.489244859	0.136422902	0.371586357
GMCL1	209.7500036	-1.63896462	0.848896524	-1.930700119	0.053520148	0.209769435
SF3B2	191.1230836	2.382668334	0.899508487	2.648855867	0.008076477	0.053897331
KLHL42	81.02270138	-2.393310504	1.279264218	-1.870849251	0.061365979	0.227994597
GNAS	3326.234893	-0.023892059	0.193513692	-0.123464435	0.901739335	0.963856697
DNM1L	99.72323059	0.87521354	1.073891709	0.814992362	0.415076682	0.682686126
ERGIC2	173.812519	0.205096756	0.846244868	0.242361005	0.808500448	0.922014578
ALG6	41.77020423	2.652292019	1.151289304	2.303758065	0.021236228	0.108073632
PTPN4	758.3260675	-0.93568614	0.382466189	-2.446454529	0.014426899	0.08320547
DDX18	285.1732125	0.139187818	0.639182236	0.217759209	0.827616729	0.929251531
KHSRP	137.950024	1.237113878	1.039074812	1.190591729	0.2338139	0.508104005
TPX2	261.7884118	-0.51901051	0.961415836	-0.539839777	0.589307533	0.804409401
DOCK9	234.0098624	3.229063223	0.8188236	3.943539516	8.02878E-05	0.001524155
ANKRD10	89.95993963	-1.096884291	1.153517692	-0.950903743	0.341653242	0.620839367
ARHGAP28	67.36821268	0.570815298	1.254427317	0.455040551	0.649080066	0.835267975
CRLS1	104.6828414	3.358644431	1.249789483	2.687368133	0.007201753	0.049579659
PPP1R13B	104.2994419	1.767145464	1.039489388	1.700012991	0.089128482	0.288952133
ATRN	61.24224028	3.701664506	1.233301789	3.001426364	0.00268718	0.022583335
SMOX	101.270724	8.524028963	1.133192394	7.522137468	5.38879E-14	4.17152E-11
FKBP1A	587.4829275	0.537207013	0.510677529	1.051949583	0.292822682	0.575235351
NSFL1C	89.12637455	-0.607569744	1.32502961	-0.458532956	0.646569591	0.834044378
C20ORF194	80.98007996	0.462559983	1.110049005	0.416702309	0.676896166	0.852070732
MAVS	86.42917921	2.64048769	0.857062034	3.080859475	0.00206404	0.018436114
XRN2	435.5861676	0.143565378	0.844321863	0.170036315	0.864981578	0.947471032
DYNLL1	590.2333613	0.395585493	0.53770245	0.735695908	0.46191578	0.720386587
TESC	246.6186814	1.668577506	1.339005937	1.246131522	0.212716114	0.483521424
SNX5	477.8619649	-0.01009151	0.587373897	-0.017180726	0.986292438	0.995756345
RPL6	5755.125048	-0.068203858	0.270780278	-0.251878973	0.801134613	0.919371577
MAPKAPK5	111.9910003	0.106072806	0.907792179	0.116847015	0.906981286	0.967085801
ESF1	541.0864283	-1.64346373	0.556951052	-2.950822565	0.003169289	0.025645108
ANAPC5	159.9313965	0.701851611	1.048571276	0.66934087	0.503278061	0.749476198
TMEM230	273.8237919	2.065052028	0.627794484	3.289375872	0.001004098	0.010425564
KDM2B	46.69673095	6.681770815	1.172759755	5.697476217	1.21594E-08	1.05893E-06
OAS1	142.4750041	-0.406245738	1.155109964	-0.351694428	0.725067439	0.880226799
GCN1	119.3730882	-0.001970063	0.847421066	-0.002324774	0.9981451	0.999148982
RPLP0	5823.133632	0.598578061	0.303471274	1.972437301	0.048559707	0.196760591
PXN	273.6818857	0.830527743	0.766489318	1.083547706	0.278565388	0.560428835
RPH3A	22.04693388	-0.097742817	1.226938284	-0.079664005	0.936504488	0.977616052
KIF16B	123.9786905	-0.246712629	0.907169505	-0.271958689	0.785653784	0.910757057
PEBP1	159.4294858	1.879241405	1.027005511	1.829826019	0.067275959	0.242604351
BRAP	251.4894725	-0.069848453	0.884589454	-0.078961435	0.937063297	0.977616052
ERP29	198.6596363	-1.449764255	0.89352855	-1.622515873	0.104692937	0.317128562
FUS	464.3176074	1.272037573	0.542507403	2.344737725	0.019040468	0.100878282
IGBP1	307.6838593	2.856871767	0.845944315	3.37713927	0.00073244	0.008177734
FXYD5	734.7420402	0.287281093	0.544847395	0.527268912	0.59800686	0.808212818
ZNF302	37.6569901	-0.290639822	0.894915017	-0.324768069	0.745356613	0.88904289
GRAMD1A	112.5977818	3.080497738	0.943203701	3.265994117	0.001090805	0.011088053
MLF2	138.3808382	3.437874429	0.958492302	3.586752257	0.000334822	0.004477363
DDX24	234.2312888	1.067119589	0.966453274	1.104160561	0.269523494	0.548897938
ZBTB25	57.3012288	-0.937209757	1.031887506	-0.908247994	0.363747212	0.641981137
NECAP1	64.30089972	-0.51687346	1.311127919	-0.394220467	0.693418277	0.861763313
ARHGAP4	70.96702878	3.003724211	1.272765682	2.359997802	0.018275043	0.098015571
RCOR1	223.327578	0.345070036	0.823174173	0.41919444	0.675074035	0.850649449
GPATCH2L	194.9903321	-1.897000854	0.781776885	-2.426524614	0.015244216	0.086487341
LTBP4	37.16425966	-1.39673138	1.157348609	-1.206837222	0.227494838	0.500536429
BLVRB	506.7780592	1.082597583	0.783959262	1.38093602	0.167298634	0.422460884
PAPOLA	884.7010402	0.084208148	0.45683227	0.18433056	0.853754142	0.941953144
CCNK	169.8740852	-0.605615185	0.858026798	-0.705823159	0.480298118	0.732183784
YPEL3	156.2324273	0.990610446	1.081256969	0.916165606	0.359580042	0.638172719
NDUFB2	113.1946579	1.431308195	1.019715137	1.403635332	0.160427468	0.411692748
NUDC	330.89838	-0.452415979	0.588612761	-0.76861395	0.442122522	0.703459933
MAEA	94.38745014	2.994005774	0.914215205	3.274946377	0.00105682	0.010859686
IRAK3	585.0662496	-0.799679886	0.543567262	-1.471170069	0.14124513	0.378919837
LYZ	1257.153326	0.204553107	0.504138	0.405748242	0.684927592	0.85557871
TFAP4	25.16212465	4.296278321	1.219811006	3.522085224	0.000428166	0.00548063
SPG21	236.6912841	-1.091807918	0.999060134	-1.092835036	0.274466236	0.554620892
RAB11FIP3	55.74824644	5.71131974	1.313280496	4.348895576	1.36825E-05	0.000392288
ZNF268	44.75157181	1.751268925	1.187854758	1.474312337	0.140397515	0.377752895
GOLGA3	225.673667	0.909358621	0.762047093	1.193310267	0.232747883	0.507005472
PABPC4	460.8665209	-0.417396872	0.590178438	-0.70723843	0.47941832	0.731650714
USP48	345.4200298	0.005182212	0.593157907	0.008736648	0.993029252	0.99618007
PDPR	49.89764791	-1.650222434	1.066741191	-1.546975449	0.121869166	0.350128857
AARS	123.1636494	1.07595128	0.977463811	1.100758175	0.27100192	0.550457835
GLG1	215.6744983	0.110149526	0.907294164	0.121404425	0.903370712	0.964860302
KIF4A	54.97054567	5.317135707	1.272911359	4.177145305	2.9519E-05	0.000701909
TNRC6A	129.2178595	1.279275301	0.894416275	1.430290723	0.152633596	0.398874068
PLEKHG2	40.31646112	1.849675855	1.076600257	1.718071163	0.085783636	0.281779628
PITPNM2	60.46556025	4.870426151	1.212074012	4.018258047	5.863E-05	0.001183986
RBM27	285.7819268	-0.463973422	0.893683325	-0.519169832	0.603642314	0.811377479
OSBPL8	516.2581195	-0.823862445	0.597833338	-1.378080467	0.168178446	0.423647838
DTX2	47.67507436	0.761103446	1.13727017	0.669237148	0.503344213	0.749476198
NLRC4	76.08484704	-1.251431392	1.236613031	-1.011983021	0.311546172	0.592769188
DLD	179.6827096	0.008833286	1.07523529	0.008215212	0.993445283	0.996401965
WDR7	164.4734709	1.372035514	0.819787565	1.673647629	0.094199872	0.298721215
TXNL1	362.465977	-1.219739088	0.876163328	-1.392136658	0.163881019	0.416244645
CMTM6	265.9901931	-0.724589518	0.865952759	-0.836754095	0.402730805	0.672461398
ITGA6	186.3087737	-0.619090062	0.771531734	-0.802416848	0.42231187	0.687601496
RAPGEF4	75.42762882	-0.074299598	1.0119046	-0.073425497	0.941467529	0.979131852
MAP3K20	179.4528149	-1.57743622	0.903835956	-1.745268276	0.080938181	0.272282139
FH	170.0176095	-1.910653012	0.967009748	-1.975836352	0.048173315	0.196265222
SEL1L3	111.9481986	-0.286799593	1.068676512	-0.26836895	0.788415338	0.912591736
CDV3	603.1707671	-0.647132262	0.396485518	-1.632171246	0.102643416	0.313235515
ALKBH5	112.20829	-0.495558711	0.97117499	-0.510267167	0.609864301	0.814594438
APOH	161.9952029	2.800868421	1.531485758	1.828856982	0.067421036	0.242625185
NLRP1	102.8519642	1.869798963	1.185665908	1.577003226	0.114794783	0.337250955
PITPNM3	152.5168141	1.748752159	0.954930034	1.831288258	0.067057529	0.242067257
ZFHX4	44.79253061	1.593959663	1.203536425	1.324396695	0.185371332	0.450555379
PSME1	515.1115309	0.967381436	0.669989989	1.443874464	0.148774291	0.39134777
PPP2R3C	111.0979402	1.883998694	1.149004752	1.639678766	0.101071976	0.31105564
SCFD1	258.486392	0.128986717	0.813145943	0.158626774	0.873962934	0.95168799
G2E3	238.3391615	-2.167342555	1.041424491	-2.081132693	0.037421762	0.163050292
HECTD1	319.9207119	1.078821777	0.757418629	1.424340167	0.154348025	0.401397049
HNRNPC	973.884228	0.435566966	0.465955516	0.934782293	0.349900507	0.630299652
SUPT16H	262.741627	-1.172364542	0.79722523	-1.470556246	0.141411164	0.379219238
TOX4	159.5439488	-1.370397114	0.823180341	-1.664759282	0.09596079	0.301832427
TINF2	71.97759989	2.09516292	1.217480444	1.720900677	0.085268849	0.28114911
SEMA6A	74.80869698	4.287983851	1.294821717	3.311640356	0.000927507	0.009865559
TRPM7	408.7703694	-0.43887668	0.571030488	-0.768569611	0.442148851	0.703459933
WDR76	117.4400589	-0.50780609	1.165507699	-0.435695182	0.663057902	0.843594668
SNAP23	400.2639075	-0.634434064	0.512347085	-1.238289595	0.2156087	0.487210026
EZR	371.1407196	3.320859863	0.735148872	4.517261727	6.26445E-06	0.000208825
MYL6	1313.067838	0.246318501	0.392823338	0.627046504	0.530628752	0.766194925
AGO1	202.3938565	0.166620143	0.766934378	0.217254759	0.828009812	0.929543081
CLSPN	92.5253649	-0.248396649	1.145171785	-0.216907762	0.828280228	0.92969685
RFFL	180.0473594	2.025171882	0.879835022	2.301763208	0.021348529	0.108486655
UNC13D	109.6616991	0.89515918	0.969220757	0.923586473	0.35570166	0.634290623
MFSD11	76.38479434	4.171775414	1.046478535	3.986489234	6.70582E-05	0.001323496
DPYSL2	476.6650251	0.518998586	0.575236438	0.90223524	0.366931918	0.644700477
GPATCH2	65.49650609	-0.437572845	1.274407602	-0.343353919	0.731332222	0.882292003
NUP50	284.2845445	0.622195467	0.603688344	1.030656749	0.302701814	0.58469618
ADA2	50.5285428	4.953799553	1.131511798	4.378036148	1.19753E-05	0.000352035
ECHDC1	119.5561881	0.029241334	1.123419249	0.026028871	0.979234311	0.993205043
LRRFIP2	190.7597325	-0.863528794	0.928129067	-0.930397317	0.352165407	0.631540899
SEC22C	68.82663545	0.423886246	1.191746742	0.355684838	0.722076601	0.878419361
XYLB	35.20279038	-2.182410598	1.308519834	-1.667846785	0.095346146	0.300713715
HDAC6	45.16643069	1.979429974	1.341697123	1.475318043	0.140127058	0.377665459
UPRT	54.2854179	6.493552015	1.259669432	5.154965144	2.53678E-07	1.38076E-05
CBX5	483.1519156	-0.33273376	0.676920347	-0.491540492	0.62304422	0.821720692
SUCO	423.674304	0.442415927	0.92265955	0.479500729	0.63158245	0.827945564
MSH2	143.3486022	1.978889992	1.002901084	1.973165672	0.04847669	0.196587369
MAP3K1	671.0073213	-0.894527961	0.50135021	-1.784237732	0.074385044	0.258474114
ARCN1	497.0309702	0.157765038	0.596816325	0.264344374	0.79151457	0.914811216
PSMD5	127.4364895	0.279847648	0.997606367	0.280519108	0.779079268	0.907783154
PTGS1	131.8008487	0.761793321	1.132895249	0.672430502	0.50130967	0.748526462
NUP188	64.73103222	0.886318265	1.22038417	0.726261686	0.467678362	0.723587642
CRAT	75.03998299	0.253799936	1.193155081	0.212713284	0.831550605	0.93088138
SH2D3C	144.8639223	2.767663632	0.899736547	3.076082262	0.0020974	0.018614756
CWF19L1	119.2961517	-0.720431421	1.127227223	-0.639118189	0.522746048	0.762342091
BTAF1	179.5838978	0.835066027	1.54129439	0.541795281	0.587959543	0.803041391
IKZF5	75.85689434	-1.606458389	1.065698026	-1.507423632	0.131702105	0.364548497
BLNK	59.69441986	0.847380682	1.232178994	0.68770908	0.491636001	0.741250987
SORBS1	237.7254947	0.10221249	0.642162571	0.159169181	0.873535585	0.951371333
WAC	1145.135723	-0.741039554	0.428520235	-1.72929886	0.083755621	0.278134132
CREM	172.1449762	-2.499088871	0.976610948	-2.558940054	0.010499184	0.06674071
HIVEP1	100.8315191	-1.097081909	0.951390017	-1.153135822	0.24885464	0.525629542
FKBP5	244.2811083	-0.946381622	0.811553064	-1.166136466	0.243559275	0.519815034
SRPK1	149.5981996	2.063799693	1.089753957	1.893821702	0.05824868	0.22031409
BRPF3	115.8605392	1.827714594	0.8991136	2.03279607	0.04207313	0.177866201
HSP90AB1	1677.086758	-0.550943383	0.410534546	-1.342014671	0.179591239	0.442072187
CDC5L	285.6355922	-1.737457252	0.787707914	-2.205712576	0.027404131	0.13077026
ITPR3	58.53397175	0.327343393	1.052791845	0.310928883	0.755854686	0.894929427
DSP	133.7925638	-0.29897543	0.864531955	-0.345823458	0.729475395	0.881503141
SIRT1	178.7045372	-0.596073857	0.858461753	-0.694351094	0.487462056	0.738132611
HNRNPH3	923.1332178	0.102130822	0.421810351	0.242124978	0.808683324	0.922014578
IFT74	284.1464334	-3.124726767	1.005030345	-3.109086986	0.001876665	0.017113511
JAK2	228.6454953	-1.116647395	1.418288036	-0.787320605	0.43109421	0.694233197
ABL1	46.65003487	-1.572024	1.233303287	-1.274645107	0.202434884	0.472462073
SH3GLB1	548.8280069	-1.015065252	0.535169677	-1.896716678	0.057865341	0.219440637
PCSK5	92.9199828	-0.178697714	0.932144346	-0.191706054	0.847972463	0.939101933
SCD	113.2049827	3.82298562	1.16203596	3.289903025	0.001002219	0.010424143
ABLIM1	245.0668259	1.210884266	0.688161532	1.759593074	0.078476827	0.267882436
ERMP1	75.37722978	-0.464313043	1.333990776	-0.348063159	0.727792751	0.880759441
RAB18	82.34408527	5.236931606	1.100387631	4.759169821	1.94391E-06	7.88992E-05
NRP1	63.42819876	0.809621213	1.012453897	0.799662301	0.423906481	0.688749172
PALMD	185.4753366	1.027504775	0.873947816	1.175704952	0.239712799	0.515441531
WASHC2A	153.8433455	-0.458397035	0.793531269	-0.577667262	0.563488786	0.789047334
MAST3	276.7468227	1.378723495	0.596683119	2.310646055	0.020852413	0.10682262
MYO9B	430.7881495	0.039591194	0.661609882	0.059840693	0.952282516	0.98411997
KCNK6	63.06822787	0.889194836	1.070148529	0.830907871	0.406025677	0.676302261
PSMD8	157.7310825	0.048508428	1.224266383	0.039622446	0.968394132	0.98905598
BCL7C	40.51889415	2.433853047	1.170172888	2.079908937	0.037533886	0.163334532
CIRBP	451.631683	0.078077871	0.512834146	0.152247801	0.878991494	0.953871481
HNRNPM	1025.790784	-0.679277778	0.392674326	-1.72987571	0.083652484	0.278056706
MARCH2	190.317757	3.045830667	0.759128528	4.012272697	6.0137E-05	0.001210899
TECR	50.66502767	1.259172383	1.116456247	1.127829582	0.259391897	0.53769216
CDC34	62.61393975	0.419879111	1.201365343	0.349501601	0.726712769	0.880676268
MTAP	225.5639071	-2.307350591	0.853557377	-2.703216742	0.006867195	0.047843748
POLR2E	86.69591991	-0.042501641	1.27628619	-0.033301027	0.973434535	0.991592596
MKNK2	323.2561781	0.837532163	0.73017128	1.147035204	0.251367072	0.528182984
RANBP1	73.90039418	-0.474724193	1.206599893	-0.393439612	0.693994818	0.861949411
MED15	163.9232469	1.358384473	0.929354359	1.461643193	0.143839012	0.383446087
SNAP29	104.8423228	-0.369825351	0.875898906	-0.422223785	0.672861682	0.849117796
CRKL	426.9840782	0.399041703	0.629242078	0.634162458	0.525974805	0.764324335
BCL2L13	136.9541388	-0.199572708	0.725984233	-0.274899508	0.783393446	0.90934724
CABIN1	115.1483206	2.866744677	1.050761362	2.72825475	0.006367042	0.045374833
SF3A1	283.3795232	0.65391623	0.682735773	0.957788146	0.338169598	0.617438035
SPECC1L	186.0138131	0.146138779	0.794775472	0.183874294	0.854112071	0.942021824
YPEL1	69.29184859	0.008429242	1.3206436	0.006382677	0.994907395	0.9971975
SNRPD3	97.78900366	-0.805880051	1.007153441	-0.800156181	0.423620314	0.688605397
PES1	66.3815273	7.135510463	1.392894387	5.122793609	3.01042E-07	1.61335E-05
MAPK1	692.2270506	0.516523779	0.524806342	0.984217867	0.325008403	0.603704272
PPM1F	91.63873437	4.304168881	1.045158877	4.118195785	3.8185E-05	0.000860955
CYTH4	201.2035657	4.348462248	0.706934588	6.151152199	7.69221E-10	8.93193E-08
GRK3	263.5233322	0.815939661	0.731188373	1.115908965	0.264461104	0.542869921
GGA1	33.62545757	-1.085560807	1.310609694	-0.828286875	0.407508054	0.676945306
HIRA	168.9837959	3.183663315	0.888856218	3.581752875	0.000341297	0.004555198
LGALS1	402.6976534	0.90325865	0.768587388	1.175219193	0.239907034	0.515441531
HPS4	112.1781487	1.376372289	1.07390108	1.28165649	0.199963174	0.470497615
PATZ1	59.188802	4.936558949	1.357615911	3.636197033	0.000276693	0.00387092
TRIOBP	202.5068973	2.254517894	0.584743731	3.85556574	0.000115462	0.002016105
TFIP11	96.24617527	4.708421952	1.109724374	4.242875136	2.20674E-05	0.000549085
EIF3L	1512.626637	0.949208314	0.52399408	1.811486715	0.070065544	0.249544279
SNU13	162.0162651	0.576182475	0.806972351	0.714005225	0.475223949	0.730208068
MICALL1	54.25471953	4.204323798	1.271714913	3.306026969	0.00094629	0.009989092
DEPDC5	73.02176515	3.865152711	1.039350153	3.718816704	0.000200158	0.003005393
TTC28	64.89721646	0.810364849	1.128945938	0.717806603	0.472876541	0.729201165
DDX17	735.5877867	-0.480974882	0.593614015	-0.810248528	0.417797351	0.68505393
DMC1	28.56912705	2.736101029	1.344754083	2.034647869	0.041886317	0.177439136
TCF20	42.08844894	1.735627564	1.077428029	1.610898842	0.107201772	0.322783206
XBP1	199.9116726	1.31294916	1.129228963	1.162695258	0.244953166	0.521573567
JOSD1	99.79960957	0.215068267	1.146459949	0.187593354	0.851195437	0.940716784
FBXO7	1850.175793	0.01791324	0.391856799	0.04571374	0.963538413	0.988481607
GTPBP1	188.1706346	-1.292463022	0.919118692	-1.406198169	0.159665288	0.410852512
POLDIP3	79.53204225	2.23124296	1.163978447	1.916910889	0.055249253	0.213845305
TIMP3	73.23960717	3.604416019	0.986851718	3.652439321	0.000259761	0.00370093
PPP6R2	184.2103142	0.083022085	0.792317543	0.104783854	0.916547323	0.971516417
SBF1	155.4839907	0.971990061	0.981998576	0.989808015	0.322267967	0.602264196
SUN2	96.02627985	7.644317625	1.315252861	5.812051698	6.17118E-09	5.88967E-07
CYB5R3	112.5116049	7.966247798	1.204422147	6.614165821	3.73653E-11	9.29728E-09
PACSIN2	121.475404	2.15064033	1.169751779	1.838544184	0.065982257	0.239301607
AP1B1	180.2640723	1.058347484	0.773327805	1.368562565	0.171136053	0.428424318
NEFH	53.78125692	0.182350724	1.103075332	0.165311215	0.868699032	0.948910268
HMOX1	125.9676767	0.209401094	1.197144459	0.174917147	0.861144737	0.945800422
THOC5	64.841108	-1.299825703	1.402936893	-0.92650333	0.354184467	0.633043403
MCM5	109.3936254	-0.630375826	1.227554988	-0.513521457	0.607586605	0.814345287
TSPO	171.7829455	2.952558781	0.892718699	3.307378667	0.000941735	0.00996786
CBX7	48.21976979	-0.665560975	1.354566507	-0.491346103	0.623181677	0.821720692
RPL3	7768.542823	0.379484948	0.218511411	1.73668252	0.082443225	0.275615138
RBFOX2	86.76705966	7.991956207	1.322442316	6.043330669	1.50965E-09	1.56981E-07
TAB1	32.45252469	0.344115902	1.356730564	0.253636139	0.799776675	0.918872706
ASCC2	254.6495401	-0.494187564	0.870646733	-0.567609739	0.570299993	0.792420011
MTMR3	271.8222375	-0.317536703	0.641857052	-0.49471561	0.620800881	0.820083378
MIEF1	61.7133537	0.970345778	1.020242382	0.951093382	0.341556974	0.620839367
APOL1	28.49904195	1.999742655	1.298718987	1.539780873	0.123613776	0.351490992
MYH9	1319.978176	1.052943786	0.508417067	2.071023681	0.038356583	0.165672855
SAMM50	107.5982942	0.530580623	1.160856764	0.45705951	0.647628272	0.834293348
TXN2	106.9383534	0.406927978	1.048325487	0.388169498	0.697890604	0.86454549
GRAP2	317.4117488	0.98063182	0.841271541	1.165654336	0.24375423	0.519815034
EIF3D	511.1449661	1.720017557	0.797159851	2.157682121	0.030952555	0.143191534
TNRC6B	222.2299188	0.437351077	0.696067988	0.628316608	0.529796554	0.766147085
KIAA0930	158.8091678	-0.535665395	0.803701376	-0.666498044	0.505092813	0.750411046
NCF4	108.8194478	-0.531380352	0.859426642	-0.618296345	0.536380011	0.769843812
CSF2RB	97.80680529	2.984427827	1.112368475	2.682948946	0.007297613	0.050041801
ST13	652.4188069	-0.601087328	0.598070912	-1.005043576	0.314875867	0.595963099
RBX1	231.4772452	0.716658247	1.226098783	0.584502862	0.55888204	0.786294664
EP300	387.7051416	0.454817998	0.549955173	0.827009219	0.408231836	0.677662903
L3MBTL2	54.33081968	-2.082496614	1.258416959	-1.654854219	0.097954073	0.305344977
RANGAP1	38.66477896	4.519188768	1.322658284	3.416747033	0.000633741	0.007383405
ZC3H7B	185.8112982	1.460591661	0.768054786	1.901676402	0.057213473	0.217461137
PHF5A	82.44638194	0.684212782	1.337446847	0.511581289	0.608944083	0.814594438
ACO2	116.8934984	-1.640090768	1.15939737	-1.414606252	0.157183975	0.406647142
CERK	152.3875442	0.615664086	0.81174269	0.758447343	0.448183225	0.709334968
BRD1	62.80180338	2.223295137	1.143794425	1.943789101	0.051920889	0.205063963
ZBED4	85.12631756	2.099045979	1.316508507	1.594403658	0.110845654	0.329744521
ABHD4	72.13279598	0.697352195	1.097072186	0.635648414	0.525005606	0.763614626
KHNYN	149.6630247	0.697927558	0.993703114	0.702350177	0.482460809	0.733909269
FKBP3	321.0568923	-1.687866174	0.982347703	-1.718196285	0.085760819	0.281779628
GZMB	117.5056786	2.394704787	1.332932556	1.796568608	0.072404132	0.253728359
RBM23	326.7423418	-1.282342137	0.638483108	-2.008419834	0.044598697	0.185507146
AP4S1	69.28287864	-0.924491234	1.20117487	-0.769655824	0.441504081	0.703076328
POLE2	101.7492991	-0.816387906	0.919292985	-0.888060628	0.37450814	0.650997557
SOS2	433.9968372	-0.862119769	0.585072946	-1.473525266	0.140609456	0.377938377
CDKL1	59.46339282	2.455131075	1.3021196	1.88548815	0.059363963	0.22319953
NIN	622.0178651	-0.210019249	0.588628782	-0.356794053	0.721245989	0.878175604
PYGL	207.4718106	-0.09347923	0.892125364	-0.104782617	0.916548304	0.971516417
PSMC6	181.1291969	1.281400161	1.229748355	1.042001931	0.297410783	0.579673828
DDHD1	155.4724509	-1.783418634	0.881149048	-2.023969314	0.042973309	0.180685
CNIH1	274.5170775	1.27911824	0.834793432	1.532257193	0.12545898	0.354737303
ATP6V1D	120.5392924	-1.340882723	1.210875061	-1.107366703	0.268135416	0.547027655
PSMA3	208.8530366	0.889793013	0.823231277	1.080854236	0.279761958	0.562322275
VTI1B	493.5932578	-0.431875041	0.455580245	-0.947967005	0.343146252	0.622416021
KIAA0586	146.3747017	-0.54545918	0.990478524	-0.550702682	0.581837506	0.798504714
TMED8	119.8706724	0.586946383	1.158689832	0.506560398	0.612463301	0.815996968
DAAM1	284.6812775	-1.903127827	0.947181853	-2.00925284	0.044510327	0.185468568
SPTLC2	172.3913038	-0.390363329	0.906173709	-0.430782007	0.666626884	0.845818521
RIN3	154.8466515	2.21789626	0.786989333	2.818203712	0.004829316	0.035988382
SNW1	276.0697642	0.136581824	0.945058146	0.144522138	0.885088176	0.956861618
ITPK1	141.9257456	1.962454569	0.998600855	1.965204174	0.049390611	0.198587765
DHRS7	133.7053782	0.915049288	0.988911168	0.925309894	0.354804734	0.633284616
PPM1A	862.2241881	0.537089449	0.511942045	1.049121582	0.294122164	0.577091852
CEP128	81.55290241	0.459508082	0.962787114	0.477268625	0.63317085	0.827946943
ERH	231.3494147	-0.20067065	0.87531671	-0.229254905	0.8186708	0.925471275
HIF1A	410.059697	0.778920231	0.767111991	1.015393112	0.309918475	0.591238231
SUSD6	65.82323482	5.555680511	1.085755559	5.116879637	3.10632E-07	1.65204E-05
SRSF5	291.2805874	1.046906381	0.744545536	1.406101212	0.159694072	0.410852512
EIF5	807.6036605	-0.189969237	0.405857276	-0.468069068	0.639735198	0.830297155
DICER1	312.6477203	0.277598648	0.966629491	0.287182059	0.773972923	0.904239537
MTHFD1	122.5479244	-0.535895713	0.947539041	-0.565565839	0.571688956	0.792717343
ZC3H14	197.6155159	-0.224231193	0.920219689	-0.243671371	0.807485348	0.921800822
PCNX1	226.8003726	0.018236815	0.694143703	0.026272392	0.979040075	0.993205043
VRK1	482.5176416	-0.400211776	0.849314258	-0.471217541	0.637485394	0.829271215
PSMC1	136.0048992	0.090199522	1.138580076	0.079221061	0.936856793	0.977616052
RPS6KA5	185.2369792	-1.521499589	0.965772842	-1.575421799	0.115159116	0.337958535
PPP4R3A	439.1311526	-0.071468146	0.770658402	-0.092736479	0.926112916	0.973911788
PSMB5	61.45423536	5.944095472	1.240251882	4.792651846	1.64591E-06	6.90787E-05
YY1	297.8693285	-0.5050856	0.78080559	-0.646877541	0.517711202	0.7593589
ACIN1	212.2995671	0.822875064	0.871274484	0.944449859	0.344939813	0.625018381
CCNB1IP1	83.67109293	2.037138654	1.352495039	1.506207857	0.132013823	0.36496519
TRIP11	406.3157954	-0.815418743	0.626289186	-1.301984389	0.192921722	0.458942563
APEX1	186.0070025	1.866978138	1.09282876	1.708390378	0.087563931	0.285207064
PABPN1	149.875697	1.759683889	0.916813567	1.919347567	0.054940362	0.213010569
ARHGAP5	355.5295192	-0.490833694	0.672276001	-0.730107416	0.465324529	0.721851095
SRP54	279.9318894	-2.126740447	0.730731094	-2.910428289	0.003609338	0.028575292
CHD8	216.1573999	-1.53153723	0.779005658	-1.966015541	0.049296815	0.198526539
PCK2	29.54542272	-0.715448484	1.406091147	-0.508820844	0.610877807	0.815166766
KIAA0391	112.5910696	1.386487569	1.063513338	1.303686113	0.192340626	0.458272297
DCAF11	184.070698	1.503478876	1.150257232	1.307080568	0.19118535	0.457256551
PSMA6	548.2530997	0.050766324	0.593832658	0.085489276	0.931872421	0.976294008
NFKBIA	184.3175103	2.960056867	1.032494338	2.866898886	0.004145154	0.031700647
PSME2	175.9898626	2.115633876	1.18302829	1.788320613	0.073724296	0.256969026
SEC23A	132.9945538	0.420391501	1.127383142	0.372891421	0.709229258	0.869623414
GMPR2	39.42363614	1.569205482	1.283223884	1.22286181	0.221381895	0.493557652
PNN	545.3902794	-1.601768699	0.56422612	-2.838877256	0.004527257	0.034172696
PCIF1	63.33004709	4.805359951	1.184049275	4.05841214	4.94075E-05	0.001049458
TRPC4AP	76.62406284	1.754363235	1.069970947	1.639636328	0.101080805	0.31105564
PYGB	51.53782881	1.698839255	1.360335046	1.24883885	0.211724021	0.48242574
UQCC1	91.569103	-1.011529761	1.310900416	-0.771629751	0.440333749	0.702497189
ZMYND8	356.9055211	-0.291966172	0.616999971	-0.473202894	0.636068433	0.829020453
IFT52	78.53641746	4.233618014	1.1255673	3.761319304	0.00016902	0.00267627
MYBL2	202.9522875	-0.267370844	1.048535733	-0.254994499	0.798727348	0.91845245
NDRG3	70.22984048	0.041018548	1.348327387	0.030421801	0.975730658	0.992812657
SLA2	55.05855059	1.869962622	1.098004364	1.703055729	0.08855764	0.287636865
C20ORF24	113.3520287	-0.486013342	1.01573305	-0.478485309	0.632304828	0.827945564
NFATC2	440.3790085	-0.036119703	0.55737265	-0.064803508	0.948330449	0.982308751
STK4	765.1804154	-0.245032785	0.468511085	-0.523003174	0.600972044	0.810329443
ADNP	88.39890546	0.75782377	0.868723864	0.872341375	0.383022172	0.656796206
PFDN4	192.7598749	-2.045507926	0.947676343	-2.158445697	0.030893196	0.143011892
CSTF1	130.2268325	-0.409332492	0.969917886	-0.422027986	0.67300459	0.849117796
RAE1	43.510926	3.871797694	1.241328176	3.119076621	0.001814188	0.016785453
TPD52L2	71.67703196	0.565909665	1.360188422	0.416052405	0.677371656	0.852454972
DNAJC5	169.2930084	-0.771862438	0.731207725	-1.055599403	0.291151274	0.574338424
CTSZ	81.44980443	2.797737766	1.299654191	2.152678601	0.031343946	0.144045696
PRPF6	200.4993524	-0.173204991	0.746600276	-0.231991597	0.81654454	0.924955584
TUBB1	134.3276613	2.37754339	1.045786158	2.273450812	0.022999027	0.115028156
PRELID3B	213.8707502	-0.176126012	0.989886808	-0.177925406	0.858781558	0.94490384
PSMA7	412.5628504	0.691886892	0.826055503	0.837579181	0.402267089	0.672407584
TCFL5	84.66911954	1.724731856	1.102065208	1.564999824	0.11758295	0.34247509
DIDO1	114.4914439	1.220124806	0.904294535	1.349255976	0.177254761	0.438959084
GID8	211.7713916	-0.4193601	0.756294869	-0.554492853	0.579241595	0.797616668
C20ORF27	74.87012202	1.397440524	1.346190702	1.038070254	0.299237349	0.581234542
CDC25B	189.9617035	-0.136796617	0.819576075	-0.166911432	0.867439738	0.948885642
RNF24	152.9718688	-0.473240852	0.860462805	-0.549984089	0.582330287	0.798640769
RASSF2	359.1273728	-0.865019265	0.708969438	-1.220107973	0.222423946	0.495088701
CSNK2A1	165.0002523	1.797685835	0.826075246	2.17617686	0.029542039	0.137856251
CDS2	170.5323261	-0.69267813	0.889536977	-0.77869515	0.436159314	0.69936063
SEC23B	228.5739976	-0.794801236	0.775461739	-1.024939332	0.305391815	0.587091872
CCM2L	65.1916013	-0.467358606	1.208759105	-0.386643297	0.6990203	0.864607553
PLCB4	70.95555059	0.798883268	0.993431837	0.804165156	0.421301599	0.686598419
HCK	112.1517102	1.798665595	1.287734349	1.396767583	0.162483473	0.414000666
TM9SF4	56.93659664	2.957681703	1.375978212	2.149512018	0.031593834	0.144875811
CRNKL1	193.5382367	-2.307371744	1.505687274	-1.532437568	0.125414493	0.354737303
POFUT1	65.24361183	1.619569673	1.368030902	1.183869217	0.236464837	0.510520769
SAMHD1	955.9732949	-0.281022974	0.384267438	-0.731321331	0.464582904	0.721794233
KIF3B	488.2203561	-0.665660414	0.474442841	-1.403036058	0.160606087	0.411692748
NOP56	119.8412188	0.358069025	0.931511945	0.384395527	0.700685315	0.865514383
MAPRE1	391.3889262	-0.308438186	0.721285821	-0.427622694	0.668925841	0.847466899
CDK5RAP1	39.39078362	5.578170074	1.346201531	4.143636702	3.41841E-05	0.000786009
RPRD1B	185.1241904	-1.800823592	0.876645858	-2.054220157	0.039954388	0.171194479
CHMP4B	416.5260161	1.386363516	0.774652124	1.789659479	0.07350867	0.256580614
BPI	164.1788333	2.034222893	1.149402453	1.769809076	0.076758951	0.264088699
CST3	79.01663916	3.987960009	0.929095359	4.292304304	1.76828E-05	0.000478531
AHCY	60.49169102	0.942464156	1.326743635	0.710358905	0.4774816	0.73150298
PPP1R16B	164.8913094	2.076909596	0.834087835	2.490037032	0.012772979	0.076630056
DNTTIP1	43.94445392	7.313925769	1.363359653	5.36463416	8.11135E-08	5.28147E-06
CELF4	25.7805856	1.46527487	1.032939769	1.418548219	0.156030771	0.404340714
ZNF516	58.67393344	8.079263256	1.373575067	5.881923348	4.05526E-09	3.92403E-07
ADNP2	50.97885109	0.513669693	1.379320706	0.37240773	0.7095893	0.869758735
USP14	252.7171238	-0.440984754	0.876364965	-0.503197608	0.614825347	0.817516006
VAPA	627.6967946	-0.893579914	0.549405149	-1.626449835	0.103853997	0.315410111
LPIN2	406.1902769	0.45961976	0.552503001	0.83188645	0.405473041	0.675820736
SMCHD1	768.6940007	-1.276619897	0.538796239	-2.369392741	0.017817322	0.096614836
MYL12A	1984.29667	-0.075006229	0.320584569	-0.233967059	0.815010552	0.924089976
CEP192	550.8953764	1.108980377	0.725642762	1.528273188	0.126444724	0.356223369
RNF125	167.8581514	-0.845152385	0.74398413	-1.135981737	0.255964208	0.532593353
ANKRD12	1651.425684	-1.499436228	0.432852285	-3.46408297	0.000532042	0.006480313
POLI	104.5956071	4.218442304	1.012537552	4.166208249	3.09708E-05	0.000728964
MIB1	956.1324663	-1.084602274	0.470358228	-2.30590688	0.021115836	0.107696947
RBBP8	171.7797156	-0.472666028	0.924601859	-0.511210337	0.609203781	0.814594438
RIOK3	1646.536107	-1.093822678	0.436165466	-2.507815871	0.012147995	0.074371777
ATG4A	113.8086428	-0.683796869	0.96452749	-0.708944925	0.478358655	0.73150298
TBL1X	129.5085178	3.951982209	0.965690697	4.092389232	4.26951E-05	0.00093835
PGRMC1	118.9632507	5.286806179	1.175567191	4.497238628	6.88417E-06	0.000225174
POLA1	223.8349171	-1.965962962	0.994016874	-1.977796367	0.047951683	0.195869262
ALG13	116.804236	1.73634758	0.933157311	1.86072333	0.062783257	0.23131198
MOSPD1	96.33406327	3.744920982	1.275361982	2.936359272	0.003320895	0.02662448
AMMECR1	74.28552104	5.90939933	1.172762916	5.038869537	4.6829E-07	2.38144E-05
XIAP	228.5984996	-0.693255176	0.844254688	-0.821144598	0.411563909	0.680276573
STAG2	769.2399695	-0.6293211	0.525310426	-1.197998497	0.230917602	0.503933546
ATP11C	97.11511356	0.145680524	1.012017406	0.143950611	0.88553947	0.956861618
PLP2	138.3809102	3.971591556	1.292954697	3.071717491	0.002128311	0.018793333
PLS3	186.3598746	-1.210152511	1.149962903	-1.052340478	0.292643367	0.575235351
NAA10	82.62212027	4.619229549	1.09017193	4.237156932	2.26368E-05	0.000557281
ELF4	72.74034689	1.726002882	1.256431274	1.373734415	0.169524148	0.42561252
SMARCA1	46.30989672	-0.035814355	1.307747827	-0.027386285	0.978151637	0.993205043
RBBP7	199.6388344	1.883126403	0.811167752	2.321500577	0.020259843	0.104555797
FMR1	337.5856202	-0.495660516	0.563146762	-0.880162241	0.378771425	0.654375788
PIM2	75.42224211	1.194666089	1.391731893	0.858402466	0.390670266	0.662536165
PGK1	689.7018507	-0.676169936	0.588782909	-1.148419775	0.250795314	0.527563693
MAGT1	104.2625725	-0.179814181	1.410381864	-0.12749326	0.898550008	0.962718074
SMS	132.221209	1.953316628	1.012524846	1.929154268	0.053711714	0.210230061
CD99L2	50.45000242	2.016036842	1.364213113	1.477801982	0.139460788	0.376115543
EEA1	350.6026746	-1.410640373	0.667797233	-2.112378282	0.034654016	0.154864998
RP2	206.6094263	-1.163137289	0.946313899	-1.229124173	0.219025253	0.491075059
HTATSF1	210.1461625	-0.158492517	0.74058037	-0.214011232	0.830538299	0.930432598
TIMP1	142.6724829	-0.401606187	0.98516505	-0.40765371	0.683527927	0.854975743
MAGED2	90.60702829	0.71305244	1.234240425	0.577725721	0.563449311	0.789047334
RBM3	665.5726931	-0.328098256	0.437527612	-0.749891543	0.453320028	0.713735737
CENPI	61.85881358	7.474812624	1.289480277	5.796763825	6.76068E-09	6.36509E-07
ARMCX3	113.4282446	0.305790093	1.022253204	0.299133416	0.764838251	0.899498328
BEX4	30.12729227	2.185493328	1.342711553	1.6276715	0.103594559	0.314759396
RUBCNL	59.97703343	-0.356452838	1.277363486	-0.279053568	0.780203716	0.908368865
NDFIP2	45.3038485	1.735793981	1.394705949	1.2445591	0.213293862	0.484294509
TNFSF13B	151.7616866	0.2869247	1.198686426	0.239365937	0.810821841	0.923340269
FNDC3A	332.4825847	-0.727603539	0.663129549	-1.097226838	0.272542244	0.552298375
STK24	425.1236217	0.411758603	0.774635808	0.531551213	0.595036862	0.807648837
DNAJC3	345.3068831	0.080310333	0.750201506	0.107051681	0.91474798	0.970637281
UGGT2	120.8671038	1.862038626	0.833070011	2.23515263	0.02540733	0.12465695
ARHGEF7	110.5823239	-0.025756555	0.98137616	-0.026245344	0.979061649	0.993205043
PARP4	300.5630435	-0.781803485	0.981043024	-0.796910499	0.425503013	0.689581429
SUPT20H	305.0096334	0.678439163	0.568846201	1.192658336	0.233003209	0.507133196
MRPS31	77.7704477	-0.09908329	1.049159501	-0.094440636	0.924759137	0.973899138
KPNA3	370.8000881	0.402145884	0.752676989	0.534287471	0.593142659	0.806956631
FLT1	159.552028	-0.514756732	0.851735234	-0.604362379	0.545602742	0.775916372
RGCC	202.4341957	1.345618269	1.10676207	1.215815309	0.224055286	0.496657071
VWA8	242.7592501	2.765850029	0.722857816	3.826271179	0.000130099	0.002210731
DGKH	188.0207611	-1.37428779	0.894356802	-1.536621387	0.124386052	0.352979777
KATNAL1	216.7983428	0.227010697	0.911001593	0.249188035	0.803215334	0.920243584
INTS6	278.7525656	0.123625643	0.662108631	0.186715046	0.851884059	0.940898116
TSC22D1	198.4631287	0.925183699	0.906347119	1.020782965	0.307357277	0.589094402
MGRN1	120.4286997	1.831273469	0.8678378	2.110156379	0.034844888	0.155518474
CORO1A	1129.352425	0.956392571	0.601907804	1.588935324	0.112074995	0.331984052
MAPK3	205.1830961	4.589722766	1.195360166	3.83961495	0.000123227	0.002109399
PHKB	403.2352494	-0.471713919	0.667112897	-0.707097586	0.479505836	0.731650714
LYRM1	87.27265262	0.001581987	1.247174175	0.001268457	0.998987918	0.999314747
NUTF2	200.8081275	-1.402041116	0.799984086	-1.752586257	0.079673052	0.269719219
NUP93	112.5077702	0.761663954	1.119161015	0.680566911	0.49614557	0.744645883
NFAT5	218.8048276	1.081010392	0.550312904	1.964355886	0.049488835	0.198611009
LONP2	241.7478258	1.365476662	0.743015833	1.837749078	0.066099388	0.239477087
N4BP1	186.5335869	-0.099104748	0.973697393	-0.101781877	0.918929811	0.972441839
ARL2BP	125.9987807	-0.361815615	1.328014717	-0.272448498	0.785277186	0.910757057
ZNF423	58.54677691	-1.862778267	1.197436134	-1.555638931	0.119793976	0.346308975
CTCF	277.895146	-0.98112774	0.800834485	-1.225131732	0.220525591	0.492910425
USB1	113.7011616	-1.49765124	1.148624453	-1.303865015	0.192279611	0.458272297
CYB5B	120.8852365	0.429767354	0.771260119	0.557227508	0.577371997	0.796527042
NDRG4	23.58685661	0.718312622	1.234906971	0.58167347	0.560786645	0.787600293
PSMD7	288.4773938	0.650819563	0.835362059	0.779086812	0.435928578	0.699151566
TANGO6	120.4148741	-0.764952249	0.929787421	-0.822717357	0.410668743	0.679764583
SLC7A6	66.79237911	3.313780729	1.370337574	2.418222189	0.01559655	0.087913563
WDR59	52.97803964	2.076401675	1.175265947	1.766750479	0.077270025	0.265322951
MON1B	142.6949665	2.254045439	0.923213362	2.441521682	0.01462551	0.084211511
CMC2	90.01347848	-0.068613122	1.251115727	-0.054841547	0.9562647	0.986383534
AXIN1	132.3947429	0.964737922	0.859178453	1.122860936	0.26149656	0.539717425
NPRL3	162.3891376	1.473407064	1.086345489	1.356296942	0.175004708	0.435449214
MLYCD	174.2244723	0.857796501	0.792490613	1.082405882	0.279072216	0.561286411
COTL1	1211.662022	1.947976175	0.561288524	3.470543384	0.000519406	0.006359762
USP10	142.4046999	3.812464734	0.997943921	3.820319615	0.000133279	0.002253771
TSC2	59.36799295	6.23151127	1.256338338	4.960058195	7.04721E-07	3.38606E-05
NME4	79.46283916	6.355008102	1.37276607	4.629345262	3.66824E-06	0.00013522
ABCC1	196.75471	2.751087994	0.738140978	3.727049543	0.000193734	0.002936251
NOMO3	32.12756613	1.691556432	0.875527443	1.93204273	0.053354232	0.209301202
SLC7A5	202.7383035	0.959878266	0.941991598	1.018988139	0.308208597	0.590001475
FBXO31	44.17640914	1.110921447	1.391916046	0.798123889	0.4247986	0.689581429
STUB1	58.3585245	1.068042144	1.237786773	0.862864402	0.388212025	0.66114606
UBE2I	151.5271836	0.066756363	0.828080161	0.080615822	0.935747483	0.977560761
EEF2K	58.49102513	3.148609586	1.214337372	2.592862294	0.009518087	0.061900523
CAPN15	77.56886313	-1.42728623	1.391624029	-1.025626319	0.305067757	0.586966726
GSPT1	1043.207789	-0.441915527	0.477637112	-0.925211874	0.354855708	0.633284616
CLUAP1	74.48900051	-1.26598714	1.290555317	-0.980963096	0.32661094	0.605142494
UBFD1	59.57473021	1.06097647	1.0858129	0.977126418	0.328506571	0.607728433
ELOB	388.9375972	0.395910755	0.70736183	0.559700479	0.575683756	0.795475749
GGA2	229.0312827	2.566757355	0.94700577	2.710392521	0.006720363	0.047233266
CPPED1	309.069177	1.243247477	0.878563436	1.415091302	0.157041728	0.406581092
USP31	154.2701804	-0.402528327	1.135533011	-0.354484038	0.722976164	0.878899832
HMOX2	55.97158887	0.219765476	1.007282155	0.21817668	0.827291454	0.929049937
RBL2	630.6787384	0.773811497	0.701861021	1.102513851	0.27023834	0.54938737
XYLT1	54.3910719	0.385420747	1.323270398	0.291263787	0.770849581	0.902758284
PYCARD	135.9901977	0.924725202	1.302408492	0.71001165	0.477696912	0.73150298
RPGRIP1L	51.26550241	1.067818565	1.266962665	0.842817705	0.399330405	0.669587227
MAZ	405.9845825	2.397028002	0.672209291	3.565895374	0.000362616	0.004744219
BCKDK	115.1362036	1.2798285	1.103653591	1.15962881	0.246199966	0.52314228
NOMO1	71.1209561	-0.982360323	0.931126754	-1.055023196	0.291414716	0.574338424
CCP110	180.0326557	-2.297405246	0.903740087	-2.542108376	0.0110186	0.069472025
C16ORF62	304.9362364	-0.367460932	0.721174171	-0.509531466	0.610379749	0.814814276
RNF40	202.3388323	-0.072430634	0.808302227	-0.089608357	0.928598444	0.974182406
KNOP1	54.35440488	-1.083425829	1.358312747	-0.797626196	0.425087445	0.689581429
AQP9	161.0193485	0.053756612	1.070238308	0.050228638	0.959940191	0.98831141
AAGAB	142.0105089	-0.499773982	1.320422707	-0.378495446	0.705062576	0.867603341
CSK	228.0958861	3.687781156	0.802254126	4.596774309	4.29082E-06	0.000154094
HERC1	756.1912431	-0.335702529	0.549670335	-0.610734304	0.541375492	0.773000089
TRIP4	58.7153911	2.337702295	1.263869615	1.849638814	0.064365625	0.235028987
RAB11A	983.0385347	-0.210748977	0.44140945	-0.477445547	0.633044887	0.827945564
EHD4	68.85935962	1.359595375	1.20600518	1.127354507	0.259592625	0.537948192
TMEM87A	124.7107347	-1.579131139	1.162148502	-1.358803231	0.174208949	0.434091136
ZNF106	302.2830298	-0.18080248	0.813359788	-0.222290901	0.824087435	0.927980792
CEP152	29.39372932	2.355491174	1.131416577	2.081895582	0.037352008	0.162957156
ATP8B4	143.2773231	3.745851022	0.880556911	4.253956755	2.10026E-05	0.000535196
DTWD1	68.65683519	2.746878959	1.236266742	2.221914467	0.026289087	0.127474642
GABPB1	82.5141238	2.885692894	1.080237481	2.671350463	0.007554672	0.051500394
TJP1	975.5143462	-1.183558671	0.453980551	-2.607069109	0.009132093	0.059908936
DMXL2	238.9833052	-1.645021826	0.864337288	-1.90321747	0.057012174	0.216814312
EIF3J	211.3306281	-0.697297824	0.871243501	-0.800347805	0.423509313	0.688605397
SPG11	324.3370468	-1.182437215	0.935940029	-1.263368569	0.206456754	0.4764846
BLOC1S6	237.9953121	-0.273217144	0.626459672	-0.436128862	0.662743238	0.8435024
MYEF2	83.92150081	0.971881519	1.189591931	0.816987316	0.413935677	0.682470231
SGK3	63.8295861	-1.244514615	1.127117072	-1.104157364	0.269524881	0.548897938
CSPP1	396.2908765	-0.521788447	0.540838393	-0.964777008	0.334656514	0.61453662
ZDHHC2	487.7374982	-0.691812441	0.556501945	-1.243144697	0.213814518	0.484752927
TRIM35	118.0414144	0.70307748	1.33383905	0.527108184	0.598118464	0.808212818
ZFAND1	161.6377101	-0.960616433	1.006891021	-0.954042109	0.340062328	0.619240523
CA2	745.9677493	-1.362763426	0.711684208	-1.914842862	0.055512546	0.214004952
FZD3	29.1030903	1.325281093	1.28807433	1.028885572	0.303533449	0.585632108
RIPK2	161.3588786	-1.507385649	0.973377337	-1.548613874	0.121474569	0.349790996
NBN	281.1303847	-1.136911361	0.729902784	-1.557620256	0.119323294	0.345521774
CPQ	83.69566232	2.125262279	1.110627004	1.913569786	0.055675149	0.214164333
DECR1	116.0718638	-0.693246255	1.263385849	-0.548720927	0.583196982	0.799357343
IMPAD1	82.04317917	0.61583264	1.229158056	0.501019895	0.616357121	0.818286222
UBE2W	203.5827074	-0.851775993	0.696362514	-1.223178985	0.221262101	0.493557652
NIPAL2	27.03926816	0.339780579	1.41701823	0.239785609	0.810496464	0.923340269
IKBKB	137.351465	1.042385872	0.826060091	1.261876568	0.206993205	0.476839593
STK3	169.4635898	-1.111309535	0.882802135	-1.25884328	0.208086944	0.478304764
RAB2A	403.8206074	-0.663589335	0.761375759	-0.871566145	0.383445106	0.657024608
EIF3E	2138.402008	-0.653863378	0.329586705	-1.983888814	0.047268236	0.194041167
EMC2	173.7179972	0.4146301	1.218418036	0.340302004	0.733629108	0.882914838
NDRG1	180.7637896	1.528333627	0.945929326	1.615695364	0.106160194	0.320597343
ARMC1	93.31269644	-0.443452434	1.093680351	-0.405468045	0.685133503	0.85557871
TRPS1	73.70303353	-0.851306674	1.1444379	-0.743864454	0.456958482	0.716066069
CHRAC1	154.1471734	-0.995421627	1.011612942	-0.983994556	0.32511819	0.603704272
NCALD	41.44515284	0.713723486	1.315460373	0.542565554	0.587428961	0.802474034
UBR5	232.9227231	1.412118995	0.724832367	1.948200797	0.051390942	0.203663646
GSDMD	63.14803607	0.212765552	1.320109097	0.161172703	0.87195738	0.950544056
EEF1D	1381.035644	0.26642993	0.473288888	0.562932994	0.573480512	0.793848347
INTS10	89.09889631	1.323602372	0.897774848	1.474314384	0.140396964	0.377752895
ERI1	81.27518655	0.303598604	1.021379432	0.297243702	0.766280459	0.900598558
MTMR9	98.18268922	3.793152087	1.0556376	3.593233214	0.0003266	0.004401631
LEPROTL1	186.8457931	0.389067176	1.010558	0.385002321	0.700235696	0.865296576
DCTN6	114.0468008	-0.960387749	1.131517627	-0.84876075	0.396014435	0.667561715
GSR	228.9560156	3.183489573	0.910267687	3.497311414	0.000469973	0.005857426
PPP2CB	244.6263335	0.461783986	0.94197268	0.490230764	0.623970614	0.82193293
ERICH1	187.3110593	-0.588168363	0.747740175	-0.786594572	0.431519238	0.694638293
NEFM	35.6124802	2.729097917	1.192988071	2.287615429	0.022159927	0.111875513
ARHGEF10	119.3913041	0.419389223	1.029910514	0.407209381	0.683854212	0.854975743
KLHDC4	72.76360393	1.6274845	1.222957085	1.330778095	0.183262038	0.447210724
KCTD9	80.72785275	1.592300159	1.009773494	1.576888449	0.114821195	0.337250955
ASAH1	174.7879458	-0.078563979	1.177549503	-0.066718196	0.946806048	0.981634242
BNIP3L	5505.47816	-1.098568547	0.46395253	-2.367846871	0.017891939	0.096718033
MAN2B1	132.4921192	-0.05292358	1.002009333	-0.052817452	0.957877356	0.987208808
NUCB1	92.96422485	0.848128805	1.199292804	0.707190773	0.479447932	0.731650714
GYS1	50.59145191	1.982708826	1.415807727	1.400408253	0.1613911	0.412325557
MAP4K1	61.10700272	1.201367675	1.176434278	1.021194042	0.307162515	0.588883115
ECH1	100.9741786	1.248673276	1.275641332	0.978859218	0.327649545	0.606626198
HNRNPL	249.5024833	3.154690003	0.739697529	4.264837827	2.00047E-05	0.000520049
CLPTM1	155.876705	4.758749786	0.88515457	5.376179425	7.6083E-08	5.00066E-06
RELB	87.83390697	0.730699605	1.112205454	0.656982577	0.51119212	0.754549894
CLASRP	38.48039104	-2.100817226	1.324859269	-1.585690854	0.112809455	0.333168068
FCGRT	55.38011412	4.182670454	1.351392791	3.095081223	0.00196759	0.017756736
ARHGEF18	96.44433491	3.530696847	1.041313887	3.390617268	0.000697354	0.007889818
DOT1L	73.74859042	1.370281744	1.093690557	1.252897116	0.210243152	0.48144893
CD37	1242.831148	1.381311257	0.563936896	2.44940749	0.014309146	0.082869345
SF3A2	38.39699712	0.008956299	1.373190576	0.006522255	0.99479603	0.9971975
LYL1	44.68479864	5.291147413	1.376075355	3.845100048	0.000120503	0.002088423
OAZ1	2007.266013	0.698910803	0.413832045	1.688875502	0.091243291	0.293040399
PTOV1	50.19681941	-0.315333436	1.400036415	-0.22523231	0.821798555	0.926697728
AES	917.9835692	0.899334513	0.446599766	2.013737089	0.044037144	0.183936919
NOVA2	81.94070632	0.637482398	1.393393688	0.457503435	0.647309234	0.834293348
LILRA1	158.4855631	0.888516298	0.879082056	1.010731923	0.312144754	0.593373124
C19ORF53	101.2169501	0.094563571	1.051625825	0.089921309	0.928349748	0.974182406
IL27RA	64.10661801	1.466477952	1.147253317	1.27825122	0.201160861	0.471563836
FAM32A	189.1403307	1.244494793	1.062429173	1.171367301	0.24145117	0.517597016
PPP6R1	194.7901684	0.521505418	1.031075618	0.505787751	0.613005658	0.816286396
RASAL3	73.81825567	2.706711926	1.27642372	2.120543424	0.033960244	0.152449109
AKAP8	72.07541842	-0.321578825	1.323121759	-0.243045527	0.807970129	0.921901063
POP4	158.6361296	-2.818646002	1.468701893	-1.919140988	0.054966493	0.213010569
URI1	604.7505193	-0.650410121	0.565152235	-1.150858266	0.249790549	0.526870436
ANKRD27	259.156472	0.972455337	1.063210783	0.914640213	0.360380541	0.638502338
RPS16	2920.21735	0.470154686	0.357553704	1.314920475	0.188536631	0.454510279
FBL	257.4365674	1.810799601	0.957037991	1.89208748	0.058479326	0.220707186
CLC	158.1300184	2.15265001	1.495780011	1.439148801	0.150108368	0.39449453
GPI	226.8357222	1.729859947	0.927876633	1.86432106	0.062276631	0.230379995
AKT2	128.8119243	0.886671146	1.028661817	0.861965644	0.388706424	0.66114606
CCDC94	36.14167657	4.530130475	1.313388908	3.449191971	0.000562267	0.006730778
TBCB	148.1232928	0.732006419	1.503456979	0.486882185	0.626341824	0.823033476
SLC1A5	146.0072942	4.234671631	0.989201541	4.280898741	1.8614E-05	0.000496873
PRKD2	144.8805422	0.248289689	0.806436555	0.307884962	0.758169869	0.895131245
CCDC9	157.4123338	1.361069016	0.835185439	1.629660853	0.103173195	0.314164184
HNRNPUL1	471.8783779	1.650984945	0.662073089	2.493659647	0.012643371	0.076331341
FZR1	78.19272278	3.098726753	1.099551922	2.818172285	0.004829789	0.035988382
TGFB1	401.6618325	0.264497282	0.69853177	0.378647462	0.704949672	0.867603341
DENND3	130.5734069	2.676765366	1.073084157	2.49445987	0.012614899	0.0762255
RPS19	1855.904908	0.547266255	0.240914516	2.271620089	0.023109466	0.11537679
NOP53	1226.65063	1.779979648	0.524283936	3.395068064	0.000686115	0.007836338
NKG7	731.3125928	1.727155807	0.653893435	2.641341411	0.008257846	0.054949772
BABAM1	94.31944831	5.561605265	1.372683844	4.051628705	5.08623E-05	0.001077076
TYK2	68.86576509	5.097442499	1.384406045	3.682042935	0.000231372	0.003380418
CDC37	251.0563553	0.008331056	0.820081034	0.01015882	0.991894573	0.99618007
NAPA	238.3164328	1.922140241	0.933964371	2.058044504	0.039585861	0.170138616
KDELR1	111.0648027	-0.613239799	1.085438048	-0.564969876	0.572094254	0.792900582
CARD8	250.5141504	0.913172467	0.603237229	1.513786657	0.130079958	0.361927742
LIG1	42.60892387	1.024594112	1.131918668	0.905183509	0.365368177	0.643391268
ZNF175	57.66899672	4.896243018	1.180122986	4.148926066	3.34039E-05	0.000773172
RAB3D	140.2395283	1.547830417	0.921180889	1.680267616	0.092905259	0.296098325
DBP	42.211481	6.954657356	1.383048857	5.028497236	4.94339E-07	2.47774E-05
PLEKHA4	84.77820947	-0.428529987	1.25480555	-0.341511071	0.732718872	0.882450876
PPP2R1A	220.6277518	0.263463576	1.072717315	0.245603918	0.805988856	0.92130367
TNPO2	40.97739949	0.702128429	1.086841408	0.646026572	0.518262147	0.759609861
WDR83OS	148.7171864	3.106535898	1.104958548	2.811450171	0.004931873	0.036670607
KLF1	153.0705563	1.3905865	0.996084646	1.396052541	0.162698674	0.414147483
PRPF31	59.39753654	-0.064337129	1.091748643	-0.058930349	0.953007585	0.98437418
JAK3	154.3392826	0.613844093	0.972009541	0.631520646	0.527700154	0.765200152
RPL18A	3466.772218	0.970964002	0.417234716	2.327140971	0.019957764	0.10396516
ARRDC2	176.6672708	-0.996005982	1.088610055	-0.91493366	0.360226458	0.638502338
PIK3R2	262.2263552	-1.188771195	1.019695476	-1.165810012	0.243691268	0.519815034
COPE	123.5455321	6.454946169	1.294508725	4.986406074	6.15128E-07	3.01803E-05
USF2	231.2456507	2.252367224	0.905316224	2.487934232	0.012848749	0.076772929
KXD1	91.92039722	0.84404947	1.182439706	0.713820304	0.475338303	0.730208068
FKBP8	670.8676061	0.860093733	0.702313911	1.224657122	0.220704436	0.492929278
ERF	17.03910541	3.465458285	1.346610043	2.573468321	0.010068486	0.06477114
GSK3A	153.4019911	-0.374365239	0.853308576	-0.438721993	0.660862989	0.842573176
SIPA1L3	112.251144	0.698170567	0.900894274	0.77497503	0.438354414	0.700944504
AVL9	136.904294	-1.346362313	1.076719425	-1.250430039	0.211142497	0.482119726
RUNDC3B	84.22586289	-1.00852961	1.103151635	-0.914225731	0.360598246	0.638609045
GTPBP10	245.0576843	-2.816534985	1.277989794	-2.203879091	0.027532848	0.131115075
RASA4	67.65452019	3.043840939	1.262565296	2.410838432	0.015915897	0.08894626
CDK6	839.8818704	-1.18371552	0.533579989	-2.218440619	0.026524804	0.128101688
PMPCB	116.3705083	-0.337176637	1.21461416	-0.277599791	0.781319593	0.908532986
DNAJC2	209.0853073	-1.426700841	0.892037751	-1.599372716	0.109737811	0.32742755
BET1	77.71692029	-1.054532805	1.444649922	-0.729957334	0.465416265	0.721851095
NAMPT	709.4259155	-0.181094511	0.620496727	-0.291854095	0.770398183	0.902758284
PIK3CG	432.0375246	-0.832463492	0.736037966	-1.131006185	0.258052488	0.535652559
HBP1	314.42296	3.529634299	0.78838621	4.477037083	7.56861E-06	0.0002386
SP4	273.0961452	-1.311910334	0.814411648	-1.610868825	0.107208316	0.322783206
CBLL1	273.3977842	0.191511475	0.656553249	0.29169222	0.770521958	0.902758284
MTPN	886.1889467	0.712748607	0.462332199	1.541637397	0.123161733	0.350817569
MPP6	313.0097635	-0.810407915	0.673908193	-1.202549433	0.229150726	0.502353272
ZC3HAV1	323.95649	0.765755454	0.78597259	0.974277556	0.329918746	0.608885801
OGDH	135.1256955	2.216524683	1.199019044	1.848615077	0.064513414	0.235445236
ADAP1	53.01273324	2.105167027	1.36366793	1.543753417	0.12264808	0.350817569
TFEC	214.0109732	-1.603603147	1.000962714	-1.602060821	0.109142161	0.326831622
H2AFV	369.5047311	0.346548436	0.70208065	0.493602032	0.621587265	0.820810932
CAV2	326.184054	-1.503382166	0.921637609	-1.631207484	0.102846547	0.313717991
CAV1	358.157241	0.836657345	0.763207637	1.096238172	0.272974559	0.553013594
MET	104.1662593	-0.495271578	1.053856219	-0.469961243	0.638382708	0.829683846
LMBR1	109.0223181	0.206926497	0.820571233	0.252173716	0.800906793	0.919371577
DNAJB6	300.1327473	-0.995228787	0.769621009	-1.293141397	0.19596216	0.46358858
IQCE	53.71507122	3.294896796	1.011487548	3.257476379	0.001124076	0.011284493
SSBP1	207.5562667	1.336649951	0.955590908	1.398767966	0.161882575	0.413055784
CPED1	87.74902893	0.453072719	1.237149971	0.366222956	0.714198714	0.873148681
HIBADH	121.3118368	1.416653123	1.298698951	1.090824877	0.275349948	0.555725112
TAX1BP1	470.2852019	-0.178087339	0.684009811	-0.260357873	0.794587735	0.916083527
CPVL	48.71534521	0.389979354	1.342636654	0.290457849	0.771465993	0.902991548
CHN2	97.55780821	1.350945969	1.081885852	1.248695476	0.211776476	0.48242574
GRB10	192.7413459	1.449010799	0.870288719	1.664977113	0.095917322	0.30183197
PLEKHA8	63.92918065	1.652525262	1.27240605	1.298740494	0.194033002	0.460902805
GARS	124.4908651	0.281720303	1.14786827	0.245429123	0.806124181	0.92130367
CASP2	178.4084757	-1.904330611	0.783864467	-2.429413107	0.01512329	0.085941238
CHCHD2	203.6744246	0.62004058	1.093070319	0.567246744	0.570546554	0.792420011
HSPB1	235.8809168	2.068358778	1.010589156	2.0466861	0.040688915	0.17348817
PDAP1	156.2705185	-0.622187273	0.893231206	-0.696557923	0.486079496	0.737000185
BUD31	223.819582	-1.101930221	1.103561764	-0.998521567	0.318026512	0.598069251
ZKSCAN1	382.7177552	0.57591918	0.711668018	0.809252581	0.418369876	0.685366298
EIF3B	149.5240728	9.430659777	1.298013809	7.265454123	3.71787E-13	1.72683E-10
SNX8	110.4728112	0.630615484	1.09270236	0.577115514	0.563861425	0.789116794
WASL	131.2498658	-1.29160612	0.936172912	-1.379666196	0.167689446	0.423115721
RBM28	149.3982368	-0.930579386	1.019219913	-0.913031009	0.361226233	0.639291029
USP42	125.0834149	0.155848636	1.003071162	0.155371465	0.876528478	0.953565897
IMPDH1	106.6394524	0.147803588	1.079591659	0.136906938	0.891104355	0.958834261
AGFG2	28.22988481	5.042122613	1.303008746	3.869599978	0.000109014	0.001927668
LSM5	151.9094641	0.374385405	1.141262791	0.328044871	0.742877736	0.888200652
C1GALT1	150.6751106	-0.951157295	0.89880748	-1.058243635	0.289944382	0.572899181
GLCCI1	227.4009746	-0.925340824	0.720425102	-1.284437233	0.198989012	0.468680341
PHF14	296.9538432	0.508582517	0.620760948	0.819288839	0.412621639	0.681358889
NRF1	105.6356255	-0.890811758	1.215337487	-0.732974805	0.463573796	0.720737282
TMEM106B	296.0366618	-0.885529449	0.845730045	-1.04705923	0.295072262	0.577300883
MEST	23.97882713	-0.060466991	1.351986831	-0.044724541	0.964326872	0.988481607
TSPAN13	105.0934983	-0.163623586	1.058508048	-0.154579444	0.877152876	0.953565897
AHR	221.4430592	0.092355215	0.776552549	0.118929769	0.905330997	0.965772767
CHCHD3	90.15880058	1.693373198	1.073387214	1.577597699	0.114658061	0.337198275
GIMAP2	255.7289366	-0.394482508	0.668270489	-0.590303648	0.554987094	0.783115929
PSMA2	372.1267359	0.690779021	0.666445145	1.036512946	0.299962903	0.582128564
MRPL32	134.0297101	-0.72524124	1.279179407	-0.566958189	0.570742589	0.792420011
TMEM248	176.6459018	-0.613555567	0.906965291	-0.676492886	0.498727761	0.74603759
RHEB	177.9794489	0.200512237	1.00066135	0.200379716	0.841183622	0.935207143
PRKAG2	153.8619513	-0.539110607	0.93417389	-0.577098775	0.563872732	0.789116794
BCL7B	94.33887941	4.412742153	0.960550475	4.593972172	4.34887E-06	0.00015488
YKT6	95.73169343	-0.29567951	1.314413937	-0.224951594	0.822016932	0.926697728
CLIP2	59.60741434	1.785747895	1.093993625	1.632320202	0.10261205	0.313235515
EIF4H	331.8678545	0.470315801	0.62990649	0.74664384	0.455278578	0.715364423
LIMK1	86.95139881	0.019732826	1.066618576	0.018500358	0.985239692	0.995383546
FSD1L	30.71125047	3.293612533	1.342535761	2.453277319	0.014156116	0.082325257
SPIN1	288.1705267	0.363036616	0.948224948	0.382859169	0.701824187	0.86557074
TMEM245	490.2620018	-1.060422636	0.828530394	-1.279883808	0.200586003	0.471303897
MEGF9	179.4883632	0.333944971	0.83180591	0.401469823	0.688074252	0.857722904
TRIM14	148.8214054	0.956740985	0.988114673	0.968248941	0.332920058	0.612477963
TGFBR1	155.2495241	-0.264706935	0.82753268	-0.319874902	0.749063164	0.891023231
C5	76.82810307	0.234847658	1.364570349	0.172103738	0.863355974	0.946796958
TLE4	159.9824003	-0.132814909	1.102666821	-0.120448812	0.904127626	0.965076937
SUSD1	143.5019422	-1.000432818	0.950442762	-1.052596598	0.292525917	0.575235351
AKNA	435.5881683	0.863732376	0.683203081	1.26423958	0.206144048	0.476037649
ENG	80.69476011	3.884172763	1.201884091	3.231736564	0.001230404	0.012159187
CDC37L1	71.90535163	1.251816134	1.093210969	1.145081937	0.252175217	0.529118881
TBC1D13	54.01579309	-0.240209481	1.111587591	-0.216095864	0.828913024	0.929957655
RIC1	126.512968	-0.228252253	0.976560879	-0.233730695	0.815194056	0.924089976
KDM4C	349.299942	1.07121884	0.718222686	1.491485666	0.135834032	0.370689178
DOCK8	488.036898	-0.172085112	0.668707072	-0.257340051	0.796916277	0.917384358
KANK1	46.77224744	-0.178049461	1.320543272	-0.134830463	0.892745919	0.959845171
FUBP3	93.35769705	1.615034007	1.388587809	1.163076614	0.24479842	0.521403421
RGP1	134.2050627	-1.033316173	1.155574889	-0.894200959	0.371214379	0.648345596
MPDZ	172.2832436	0.068976848	0.93261301	0.073960847	0.941041539	0.979131852
DDX58	119.0585583	0.033685217	1.183383653	0.02846517	0.977291147	0.993205043
EDF1	441.4048076	0.157420573	0.619025575	0.254303827	0.799260844	0.918734581
PIP5K1B	120.2643736	6.634664235	1.086936405	6.104004068	1.03444E-09	1.16241E-07
BAG1	370.0524364	-0.038632554	0.839359638	-0.046026223	0.963289349	0.988481607
RAPGEF1	373.4596067	0.795411059	0.782600192	1.016369619	0.309453407	0.59067449
SETX	515.1640647	-0.649028471	0.507695117	-1.278382339	0.201114648	0.471563836
UBE2R2	211.9578716	1.015170126	0.802478384	1.265043578	0.205855707	0.475687134
ZFAND5	395.7192338	-0.154668135	0.609765563	-0.253651804	0.799764572	0.918872706
PDLIM1	241.8177516	1.768184293	0.926446381	1.908566248	0.056318069	0.215026984
HPS1	198.3703273	-1.051944807	0.68157846	-1.543395029	0.122734959	0.350817569
RASSF4	126.8450501	-1.473009098	1.162109202	-1.267530707	0.204965591	0.474732471
DNMBP	44.5394279	0.342676884	1.176441703	0.291282503	0.770835268	0.902758284
RAB11FIP2	48.38321783	1.502729435	1.316491293	1.141465533	0.253676247	0.530898893
CXCL12	100.327621	-0.717810516	1.382240716	-0.519309342	0.60354504	0.811377479
EIF3A	1323.911224	-0.918340462	0.386036096	-2.37889791	0.017364484	0.094933946
CUBN	52.34087485	1.829789274	1.196717302	1.529007118	0.126262679	0.355854917
TRDMT1	68.66909934	2.822780307	1.288811424	2.190219806	0.028508299	0.134655812
DDX50	176.5658873	0.313425188	1.139376884	0.275084735	0.783251139	0.909333559
MAPK8	308.1023736	-1.332877959	0.758378871	-1.757535725	0.078826538	0.268386749
SEC23IP	91.51260161	0.860630564	1.117848861	0.76989886	0.44135989	0.703007397
ATE1	161.7767566	-0.143080115	0.755600902	-0.189359376	0.849811162	0.940081671
NSMCE4A	58.78534153	2.990905281	1.142166432	2.618624746	0.008828501	0.05813626
PLEKHA1	169.8903623	0.160653442	0.685765623	0.23426873	0.81477636	0.924089976
CDH23	42.56192375	3.81287194	1.150862633	3.313055642	0.000922826	0.009841616
VSIR	106.148324	1.715639508	1.031265009	1.663626219	0.096187149	0.302067423
MICU1	109.9027855	0.332714679	1.038063004	0.320514919	0.748578023	0.890701995
PPP3CB	275.8826346	-0.207510379	1.001149008	-0.207272222	0.835797267	0.932796435
CCSER2	638.3000572	-0.26027834	0.519212279	-0.501294654	0.616163767	0.818286222
BMPR1A	53.34594801	0.555602453	1.285835594	0.432094473	0.665672752	0.845531825
MINPP1	315.5330383	3.08157927	0.90851372	3.391890735	0.000694121	0.007876127
FBXW4	258.267973	0.813657184	0.9004331	0.903628692	0.366192322	0.64394521
TNKS2	443.2495937	-1.082543614	0.599221555	-1.806583234	0.070827286	0.251197463
GBF1	144.9130752	-0.628660461	0.785582347	-0.800247693	0.423567302	0.688605397
ARHGAP21	236.6919808	-1.124487666	0.776510316	-1.44812972	0.147580775	0.389320432
CPEB3	50.54471311	4.453892644	1.366428664	3.259513476	0.001116035	0.011252409
ANKRD26	289.9130564	-1.82548825	0.809645591	-2.254675713	0.024153691	0.119573342
ACBD5	136.3477156	0.383521176	0.866984118	0.442362401	0.658226982	0.841289192
LARP4B	187.6548452	-0.738349339	0.672289542	-1.098260933	0.272090566	0.551864621
GTPBP4	179.4456396	-0.849538207	0.846508443	-1.00357913	0.315581518	0.596164977
EDRF1	58.49558216	0.560652678	1.125534431	0.498121303	0.618398546	0.819037194
BCCIP	197.8441736	0.757100834	1.017469054	0.744102075	0.456814724	0.716001841
MTPAP	169.256713	0.132715796	1.047341719	0.126716805	0.899164545	0.962729274
SH3PXD2A	143.1192878	3.248771185	0.688514822	4.718520329	2.37566E-06	9.29845E-05
PITRM1	119.7503252	-0.167274286	1.017157443	-0.164452698	0.869374781	0.948910268
STN1	73.92921771	1.131547552	1.107854844	1.021386113	0.307071542	0.58887075
MAP3K8	90.67920978	-0.117463239	1.093049386	-0.107463799	0.914421043	0.970637281
GLRX3	127.7414921	-0.260247206	0.834996976	-0.311674429	0.755287963	0.894929427
FAM208B	155.5638298	2.295991907	1.198777819	1.915277269	0.055457153	0.213936868
XPNPEP1	157.527651	-0.386071571	1.042881742	-0.370196883	0.711235799	0.871470244
SMC3	334.7183413	-2.415314408	0.990211718	-2.439189886	0.014720231	0.084269392
SHOC2	684.5614071	-0.642279421	0.550676869	-1.16634538	0.243474833	0.519815034
TFAM	240.90967	-0.316622504	0.882258086	-0.358877418	0.719686794	0.876803027
CCDC6	295.7226455	-0.995287342	0.814263423	-1.222316162	0.22158809	0.49383049
CUL2	281.801101	-0.633644874	0.740526155	-0.855668459	0.392181191	0.664314699
CCNY	408.2129139	0.187422856	0.513727683	0.364829193	0.715238912	0.873762844
RPL28	3554.624687	0.569238669	0.358758468	1.586690542	0.11258275	0.333063277
ZMIZ1	110.9794494	1.488028628	0.832332611	1.78778124	0.073811309	0.257121694
PPIF	85.56458603	-0.189506592	1.277402772	-0.148353045	0.882064154	0.956087351
TSPAN14	185.9741281	2.712177562	0.893095744	3.036827329	0.002390824	0.020513385
TBC1D12	55.24344877	0.46884739	1.210819484	0.387214937	0.698597093	0.864607553
NUFIP2	353.4804874	-0.35578585	0.623950466	-0.570214896	0.568531954	0.791242933
RPL19	8064.686719	0.641367959	0.218940954	2.92941063	0.003396055	0.027164537
FBXL20	143.2387343	-1.400138343	1.008316938	-1.388589531	0.164957603	0.418367706
UBTF	226.425881	2.574081861	0.967288519	2.661131411	0.007787856	0.052524676
PSMD3	116.848255	-1.096573011	1.060691559	-1.033828356	0.301216413	0.583585859
CASC3	434.1660525	1.779842601	0.645922203	2.755506147	0.00586014	0.042662067
RNF43	32.87621816	-1.651147641	1.392014035	-1.186157323	0.235560176	0.510036404
MTMR4	84.48014185	1.670738695	1.221855073	1.367378776	0.171506611	0.429043648
TRIM37	110.3818097	-1.243560693	0.980608834	-1.268151632	0.204743806	0.474515412
DHX40	129.7605706	2.031101586	1.124363363	1.806445899	0.070848718	0.251197463
KPNB1	681.1063993	-0.083487435	0.478168546	-0.17459834	0.861395253	0.945800422
RPS6KB1	110.9567837	-1.795271098	0.907755758	-1.977702792	0.047962245	0.195869262
INTS2	99.53175044	1.334892001	1.043179152	1.279638304	0.200672372	0.471303897
CAMTA2	54.80492048	5.907225459	1.23683997	4.776062873	1.78761E-06	7.45763E-05
MED13	573.434023	0.351739695	0.740137794	0.47523542	0.634619184	0.828814894
PFN1	1834.106493	0.689588639	0.416576692	1.655370192	0.097849429	0.305341867
RAI1	31.80000119	3.566069594	1.395695567	2.555048307	0.010617306	0.067246157
C1QBP	147.9972815	0.340114495	1.115366156	0.304935284	0.760415442	0.895817983
BLMH	241.5389661	-1.008782324	0.942396822	-1.070443258	0.284419837	0.566778266
CPD	151.3914362	4.027823111	1.017598568	3.958165075	7.55278E-05	0.001453596
GOSR1	230.3593476	-0.247267336	0.75153214	-0.329017646	0.74214235	0.887640473
CCDC47	289.1037515	0.403079708	1.064191085	0.378766289	0.704861423	0.867603341
AKAP10	260.4657559	0.410658424	0.751363573	0.546550883	0.584687321	0.800182123
UTP6	152.3890557	-2.085146715	0.917971536	-2.27147208	0.023118415	0.11537679
DDX5	1407.269927	-0.298693964	0.467433745	-0.639008132	0.522817642	0.762342091
CYTH1	233.5747779	-0.072761238	0.751111841	-0.096871376	0.922828541	0.973801089
PSMD11	176.7502498	0.400762607	0.806956072	0.496634973	0.619446486	0.819070729
RAB5C	114.8053633	3.202835318	1.100656489	2.9099318	0.003615076	0.028588237
MLX	131.6418663	4.184733012	1.216010049	3.441363841	0.00057879	0.006893039
EZH1	159.0797235	-0.462544029	0.92174931	-0.501811094	0.615800409	0.818259831
PPP1R9B	226.8121948	1.412359161	0.88775704	1.590929834	0.111625367	0.331074472
VAT1	108.1160293	3.368309755	1.034178431	3.256990914	0.001126	0.011287546
LRRC59	203.7805799	2.456335763	0.851730802	2.883934404	0.003927406	0.030368739
LUC7L3	464.9900985	-1.502599693	0.761948854	-1.972047972	0.04860413	0.196760591
SMURF2	102.3524416	2.727816786	1.370771591	1.989986372	0.046592437	0.191947816
DUSP3	90.10018775	0.795370991	1.062724618	0.748426241	0.454203099	0.714480242
EFTUD2	106.899643	1.160787991	1.157273652	1.00303674	0.315843135	0.596365725
HLF	76.27349118	-1.536543863	1.21244199	-1.267313303	0.205043286	0.474754593
SLC16A6	30.67051393	2.049178449	1.373882885	1.491523383	0.135824137	0.370689178
PRKAR1A	577.5905474	0.18001901	0.478455193	0.37625051	0.706730668	0.86839375
YWHAE	925.1122004	-0.288229729	0.474286404	-0.6077124	0.543378237	0.774175088
MMD	220.2058227	-0.623644371	0.945542704	-0.659562353	0.50953472	0.753473209
WSB1	297.2800295	-0.914890525	0.921448669	-0.992882789	0.320767078	0.600264365
SLC9A3R1	183.8478728	1.745014486	0.940915192	1.854592742	0.063654405	0.233656608
TNFAIP1	79.27026159	0.262173194	1.3516218	0.193969344	0.846199886	0.93862038
SUPT6H	427.1291673	0.929364617	0.594412337	1.563501561	0.117934669	0.342782994
PHF12	70.44909616	1.104585088	1.173628588	0.941170912	0.346617281	0.627079354
TMEM33	112.9112773	-1.270308013	1.029891584	-1.233438581	0.217412178	0.489247625
SLAIN2	541.3362641	0.853964046	0.569560885	1.499337592	0.133786075	0.367724754
OCIAD1	149.3367162	2.76445611	1.023614445	2.700681027	0.006919767	0.047983131
DCUN1D4	357.9917579	0.587738342	1.133813283	0.518373132	0.604197957	0.811850949
USP46	39.97437546	2.154216955	1.301949912	1.654608165	0.098004006	0.305364003
CHIC2	80.43283602	-0.145592909	1.025323717	-0.141997016	0.887082362	0.957137561
LAMTOR3	103.439354	-0.806204912	0.986871815	-0.816929716	0.413968594	0.682470231
NFKB1	169.2876271	-0.022296985	0.803922912	-0.027735228	0.977873327	0.993205043
MANBA	232.2373057	-1.280899879	0.746621242	-1.715595279	0.086236143	0.282201601
UBE2D3	1304.400687	1.021953827	0.434857171	2.350090777	0.018768833	0.099742533
ELF2	372.3033284	-0.270534631	0.786698884	-0.343885872	0.730932117	0.882292003
NDUFC1	63.91926816	1.410628825	1.190241441	1.185161915	0.235953435	0.510048892
TBC1D9	84.38874966	1.403607082	1.194643491	1.174917113	0.240027878	0.515441531
ZNF330	137.2652706	-1.294244799	1.01401975	-1.276350681	0.201831582	0.472211497
INPP4B	125.8773979	3.57534991	0.994426171	3.595389999	0.000323906	0.004390375
GAB1	301.2140517	-1.817972787	0.840425362	-2.163157929	0.030529035	0.141608379
KLHL2	330.7833246	-0.648059903	0.62807892	-1.031812855	0.302159796	0.584276242
RPL34	1488.221408	-0.105551017	0.218543702	-0.482974417	0.629113901	0.825815592
GRPEL1	73.6150173	4.768520883	1.07338856	4.44249274	8.89226E-06	0.000272918
FRG1	148.4088841	-1.80583246	1.066338465	-1.693488998	0.090362427	0.291056417
CLCN3	366.7198367	-0.494393454	0.692724152	-0.713694553	0.475416076	0.730208068
DHX15	327.2327184	-0.233306435	0.836585667	-0.278879312	0.780337445	0.908372762
SEPSECS	153.745356	6.220186784	1.093046218	5.690689635	1.26527E-08	1.07502E-06
TRIM2	228.1903261	-2.403702612	0.88073743	-2.729193209	0.006348949	0.04532083
FBXW7	468.2840021	-0.14621884	0.629912432	-0.232125662	0.816440414	0.924955584
NEIL3	346.0773403	-0.05913988	0.68829298	-0.085922538	0.931527995	0.976226766
TBC1D19	51.43864703	0.492351383	1.277252999	0.385476787	0.699884201	0.865028206
NSD2	407.8234312	-0.864279449	0.57717512	-1.497430189	0.134281358	0.3684672
SH3D19	140.9221665	-0.433134105	0.881360376	-0.491438141	0.623116594	0.821720692
STIM2	54.75328441	0.214381125	1.012980864	0.211633933	0.832392634	0.931311945
RAPGEF2	363.5417141	-0.10653176	0.738452038	-0.144263615	0.885292309	0.956861618
SNX25	239.2824758	-1.389439509	0.865680852	-1.605025115	0.108488278	0.325565759
UFSP2	52.81868891	0.027149438	1.035218258	0.026225811	0.979077229	0.993205043
KLF3	626.0247327	-0.091107007	0.402651074	-0.226267886	0.820993074	0.926414543
KLHL5	428.1301624	0.000929851	0.895286759	0.001038607	0.999171312	0.999314747
NCAPG	75.72101534	0.442152002	1.279109409	0.345671761	0.729589409	0.881503141
UGDH	119.193336	0.290424472	0.978228865	0.296888062	0.76655197	0.900753513
CTSC	285.8961119	0.347018252	0.691951195	0.501506833	0.61601447	0.818259831
ZPR1	106.9825574	1.121552633	1.03733314	1.081188472	0.279613285	0.562212339
MTCH2	115.0475919	1.539631342	1.006420556	1.529809118	0.126063984	0.355854917
FNBP4	115.263666	-0.764122164	0.931028394	-0.820729173	0.41180055	0.680506269
HSPA8	3822.033089	-0.130446431	0.259857472	-0.501992225	0.61567299	0.818259831
SNX15	32.01604519	3.099675626	1.319975919	2.348281952	0.018860238	0.100075614
LPXN	134.429654	5.378966419	1.097249474	4.902227382	9.47561E-07	4.37196E-05
EHD1	219.6880931	0.748059372	1.03746261	0.721047067	0.470880557	0.72725002
OSBP	96.16494341	2.617028024	1.035040123	2.528431475	0.011457345	0.07146224
PUS3	31.86626082	-0.688261551	1.347584612	-0.51073717	0.60953511	0.814594438
KMT5B	224.6795926	-1.167567586	0.775267278	-1.506019432	0.132062185	0.36496519
PPP6R3	791.4518672	0.030220917	0.362556125	0.08335514	0.933569157	0.976763956
MS4A6A	154.0028908	0.957799281	1.190627979	0.804448827	0.421137812	0.686598419
CPT1A	209.1668036	0.075634886	0.705264746	0.107243253	0.914596002	0.970637281
CCND1	714.8460067	-0.132007487	0.582846804	-0.226487452	0.820822318	0.926414543
PRPF19	77.83690823	-0.661313991	1.08369989	-0.610237204	0.541704688	0.77305542
CHORDC1	178.5829804	-3.017210902	1.045732806	-2.88525987	0.003910907	0.030274765
ANAPC15	121.2340979	-3.280228922	1.218683629	-2.691616466	0.007110667	0.049098131
CEP164	40.78541309	3.166538724	1.358138873	2.331527936	0.019725539	0.103096646
RNF141	276.4860789	-0.345095493	0.788182475	-0.437837054	0.661504408	0.842695412
CEP126	82.06549219	-0.086063581	1.120047506	-0.076839224	0.938751447	0.97869506
EIF4G2	2874.501321	-0.613676688	0.360980784	-1.700025913	0.089126051	0.288952133
IL10RA	73.30207917	4.235107128	1.125449107	3.763037442	0.000167862	0.002671359
BIRC2	370.8458247	-1.61632281	0.770837572	-2.096839683	0.036007769	0.15850293
UBE4A	128.2970698	-0.173373114	0.812219705	-0.213455932	0.830971359	0.93076808
DDX6	891.1295697	-0.13235582	0.458543266	-0.288644126	0.772853724	0.90388986
CBL	548.6373491	0.469351351	0.553606626	0.847806599	0.396545687	0.66797239
HIPK3	2183.645876	-0.258842037	0.426641178	-0.606697267	0.544051836	0.774501255
FBXO3	99.71493093	-1.073354752	1.069478549	-1.003624386	0.315559696	0.596164977
PDHX	176.6310571	-0.268625059	1.343394487	-0.199959923	0.841511925	0.935207143
COMMD9	91.79300119	4.634968092	1.22362941	3.787885495	0.000151935	0.002484812
SLC15A3	186.7307833	-0.843079819	1.018867786	-0.827467342	0.407972225	0.677554825
AMBRA1	102.2700879	2.655890982	0.917461085	2.894826851	0.003793677	0.029663917
MADD	151.6294118	-0.580951426	0.863883139	-0.672488442	0.501272796	0.748526462
CARS	68.25233799	2.906912483	1.05981606	2.742846229	0.00609092	0.043838265
SOX6	218.727263	0.265268763	0.844111745	0.314257875	0.75332519	0.894108449
C11ORF58	594.9483722	-0.432261098	0.686528842	-0.629632831	0.528934838	0.765761173
PITPNM1	67.33316954	3.366718342	1.093623272	3.078499177	0.002080461	0.018514478
RPS13	3900.613777	0.643739211	0.335166653	1.920654113	0.054775328	0.212875495
NUP98	514.6047417	-0.927927503	0.560079055	-1.656779512	0.097564061	0.304947874
HPS5	203.6741314	3.190130773	0.892454773	3.574557357	0.000350821	0.004637892
POU2AF1	29.66270171	1.189141711	1.486888922	0.799751544	0.423854763	0.688749172
VWF	76.71839267	-0.658697335	1.038857519	-0.634059362	0.526042082	0.764324335
PPFIBP1	686.7408715	-1.059958541	0.479119126	-2.212306884	0.026945468	0.1293791
PRDM4	117.7100446	4.117121892	1.277703266	3.222283297	0.001271733	0.012532059
CLEC2B	498.6505401	-1.340457901	0.549411372	-2.439807346	0.014695096	0.084263981
CORO1C	807.4711739	-0.137792243	0.540721122	-0.254830516	0.798854004	0.91845245
CAPRIN2	89.28406407	-0.872514542	1.042896692	-0.836626052	0.402802797	0.672461398
KCTD10	479.0520176	0.475194982	0.542973175	0.875172116	0.381480263	0.655504915
SLC11A2	95.08998094	2.20121247	0.91909436	2.394979848	0.016621279	0.091832236
MLEC	130.6917856	-0.624430192	1.100627372	-0.567340235	0.570483046	0.792420011
CSRNP2	62.98467641	0.095330999	1.27306321	0.074883162	0.940307674	0.97894853
CAMKK2	111.4578	3.496393364	1.018165539	3.434012672	0.000594716	0.007056177
BIN2	1091.973686	-1.103254551	0.523209718	-2.108627791	0.034976722	0.155807432
ATP5B	922.0525962	0.832099083	0.552118616	1.507102024	0.131784508	0.364631719
PTGES3	669.1738836	-1.239860728	0.572470857	-2.165805844	0.030326027	0.141136558
RSRC2	260.8884016	-0.609460126	1.040726165	-0.585610458	0.558137319	0.785603304
LIN7A	83.6443536	-0.32850343	1.175109726	-0.279551282	0.779821789	0.90822775
TNS2	163.0913946	0.008291046	0.912774648	0.009083344	0.992752639	0.99618007
METAP2	393.621476	1.062167105	0.826710997	1.284810665	0.198858455	0.468548296
LTA4H	506.4266432	0.952137093	0.76113065	1.250950928	0.210952382	0.481870571
ELK3	356.8073735	-2.035528502	0.929938946	-2.188884025	0.02860527	0.134930886
ITFG2	82.89542284	-0.223047583	1.210436567	-0.184270361	0.853801364	0.941953144
PRR4	21.75332474	2.995142388	1.405638078	2.13080624	0.033105108	0.149865684
PARP11	91.25498425	0.105828407	1.07438025	0.098501817	0.921533829	0.973514206
ARPC3	1327.758352	-0.674206972	0.290324684	-2.322251635	0.02021939	0.104551863
VPS29	160.8647242	-0.76985234	1.201877915	-0.640541215	0.521820803	0.761720825
SH2B3	267.9193499	0.237973189	0.751966643	0.316467746	0.751647503	0.893042411
DUSP16	83.02547505	6.871193386	1.253829235	5.480166831	4.24925E-08	2.99036E-06
CREBL2	484.0556031	-0.224812535	0.658228779	-0.341541637	0.732695865	0.882450876
ALDH2	103.9429791	0.107090499	0.930762197	0.115056778	0.908400119	0.967863535
CDKN1B	231.0679125	0.509114749	0.86076666	0.591466623	0.554207813	0.782626269
NAA25	90.66928369	-1.079777017	0.97459023	-1.107929245	0.267892374	0.547027655
CDK2AP1	134.983414	0.532965924	0.966961112	0.551176172	0.581512913	0.798504714
OAS3	223.9238436	-0.227587777	0.88328283	-0.257661271	0.796668338	0.917384358
OAS2	286.1788112	1.847960998	0.916365787	2.016619372	0.04373525	0.183115076
ART4	137.4147553	-1.39816505	1.197166994	-1.167894752	0.242849221	0.519376918
MGP	124.8296179	0.587162045	1.121767429	0.523425828	0.600677955	0.810246527
ARHGDIB	3400.197885	-0.392091274	0.258630569	-1.516028349	0.129512184	0.361397399
GTF2H3	50.61466311	0.953678	1.184163226	0.805360258	0.420611819	0.686598419
EIF2B1	91.78812985	4.501820393	1.278295029	3.521738169	0.000428727	0.00548063
SLC38A1	729.3736977	-0.573998177	0.57967983	-0.990198636	0.322077039	0.602068884
C12ORF49	132.7869889	3.365405139	1.152044534	2.921245698	0.003486348	0.027854798
STX2	76.18373427	0.899453608	1.225596166	0.733890684	0.463015365	0.720706435
COPZ1	203.6538981	1.857206851	0.736609746	2.521290088	0.011692541	0.072475033
CAND1	419.8124565	-0.533520914	0.633007214	-0.84283544	0.399320484	0.669587227
RAB5B	263.7057252	0.227611797	0.705225163	0.322750533	0.746884179	0.889539718
MDM1	62.72535973	1.842496585	0.983344258	1.873704524	0.060971162	0.227279875
NUP107	248.5225488	-0.793427392	0.834259871	-0.951055444	0.341576231	0.620839367
CNOT2	205.017166	0.286454675	0.561806895	0.509881024	0.610134817	0.814799553
CPSF6	409.7015565	-0.909602305	0.640682727	-1.419739079	0.155683656	0.403815352
KRR1	75.04533564	-2.05214096	1.212617979	-1.692322723	0.090584458	0.29150204
MRPL51	146.9561176	1.936332496	1.100298511	1.759824699	0.078437534	0.267879558
GAPDH	3997.59758	1.050001623	0.397032288	2.644625276	0.008178143	0.05452356
CHD4	217.7496531	1.907330325	0.89465892	2.131907796	0.033014427	0.149575827
UHRF1BP1L	141.2637769	0.436046212	0.958654885	0.454852125	0.649215627	0.83528814
CHPT1	213.9818663	-0.555052195	1.32705947	-0.418257213	0.675759069	0.851358669
TPI1	231.1538485	1.088945179	1.013894227	1.074022467	0.282812612	0.56538177
GNPTAB	206.2069372	7.090051593	1.146002113	6.186770088	6.14094E-10	8.07244E-08
C12ORF57	150.819686	6.145398593	1.125319487	5.461025661	4.73392E-08	3.23345E-06
PTPN6	423.4421412	1.361191935	0.789943043	1.723152001	0.084861041	0.280069575
SUDS3	192.3982106	1.497921257	0.778984003	1.922916582	0.054490527	0.211968454
LDHB	602.5119247	0.311588255	0.685592878	0.454480006	0.64948338	0.835417886
PRKAB1	45.54542909	1.600074709	1.285064833	1.245131504	0.213083415	0.484040481
CMAS	171.0912328	-0.814080974	1.034154635	-0.787194629	0.431167941	0.694233197
HCFC2	171.1186908	-2.932267806	1.18245563	-2.479812122	0.013145163	0.078075318
C2CD5	196.083561	-0.34933117	0.82283383	-0.424546436	0.671167347	0.848027368
RAB35	104.0406795	8.905125663	1.445689417	6.15977786	7.28471E-10	8.60213E-08
COX6A1	164.1206021	1.638665978	1.467054091	1.116977205	0.264004072	0.5425712
RIC8B	100.9322306	0.23634694	1.077281362	0.219392025	0.826344682	0.928727614
SRSF9	176.007883	0.837703781	1.116499141	0.750295052	0.453077022	0.713675698
FGFR1OP2	451.7709735	-0.385224957	0.563186477	-0.684009601	0.493969103	0.743300808
KLRB1	358.5731672	0.477466034	0.915574909	0.52149314	0.602023283	0.810634532
BTN3A3	192.9956371	0.141634581	0.861129932	0.164475273	0.869357011	0.948910268
TDP2	206.1917178	-1.728252632	1.017730921	-1.698142992	0.089480777	0.289555306
DSE	50.16605889	-0.546564253	1.029883635	-0.530704862	0.595623316	0.807653231
RWDD1	392.6403247	-1.698839502	0.933924082	-1.819033833	0.068906269	0.246074234
TMEM14C	99.5095904	0.751262611	0.932840724	0.805349286	0.420618148	0.686598419
PAK1IP1	69.42869387	-1.314676999	1.097481289	-1.197903794	0.230954473	0.503933546
GCNT2	169.5510597	-0.888431065	0.966295008	-0.919420112	0.357875874	0.636169308
NEDD9	213.244214	-0.153957702	0.832124673	-0.185017591	0.853215238	0.941903116
CEP85L	132.9245309	0.156973256	1.153210858	0.136118434	0.891727655	0.959040842
ASF1A	265.0535861	1.075790028	0.766976527	1.402637487	0.160724967	0.411692748
RNGTT	148.5504699	1.03985505	0.986985665	1.053566517	0.292081426	0.575164299
MAN1A1	927.2272566	-1.37825888	0.722099522	-1.90868272	0.056303034	0.215026984
SERINC1	1080.40116	-0.799421263	0.402149664	-1.987870027	0.046826066	0.192697699
HDDC2	147.6373338	0.261579944	1.101740323	0.237424317	0.812327627	0.92374304
HINT3	212.7831857	0.404989779	0.983336505	0.411852684	0.680447404	0.852659835
NCOA7	220.4456225	0.887139251	0.907616269	0.977438683	0.32835202	0.607603858
RIPOR2	637.0266456	0.524658492	0.638619275	0.821551293	0.41133232	0.680216537
SASH1	194.4076329	-1.206941071	0.713557152	-1.691442748	0.090752274	0.291907244
FBXO5	59.58687395	1.288122135	1.328847858	0.969352607	0.33236929	0.611949483
MTRF1L	92.98286545	-0.190117758	1.07318075	-0.17715353	0.859387796	0.945421566
PPARD	40.06495061	4.693210284	1.243220666	3.775042044	0.000159981	0.002586306
MAPK14	255.6278289	-0.377329077	0.690649116	-0.546339766	0.584832406	0.800182123
RHAG	321.75103	0.115008701	1.004325653	0.114513355	0.90883086	0.968020884
KCTD20	227.0108293	-0.873617295	0.669845162	-1.304207815	0.192162736	0.458272297
STK38	360.0205142	-0.140777346	0.89903494	-0.156587181	0.875570206	0.952991349
SRSF3	688.5921589	-0.202587287	0.551162554	-0.367563591	0.713198668	0.872188014
SOD2	715.1030279	-1.006129265	0.506949494	-1.984673576	0.047180801	0.1939284
MCM3	171.2764265	1.454959587	0.879721563	1.653886467	0.098150583	0.305684001
RNF8	91.34921066	-1.791420012	1.218880474	-1.469725744	0.141636047	0.379676161
PHACTR1	103.7347411	-0.204761464	0.998395521	-0.205090527	0.837501397	0.933878399
ICK	113.6273869	-0.675484586	1.088140715	-0.620769517	0.534751283	0.76864291
FBXO9	398.2130641	-0.361403847	0.650033106	-0.555977602	0.578226167	0.797249496
MDN1	207.3683167	0.387549487	0.751959189	0.51538633	0.606283083	0.81308455
BACH2	60.8596403	3.7096027	1.179406284	3.145313664	0.001659088	0.015515261
ZNF451	499.5771839	-1.344142062	0.691134892	-1.944833169	0.051795061	0.204725519
FBXL4	242.7461628	-0.392598322	0.950554002	-0.413020535	0.679591569	0.852659835
CCNC	150.0271437	0.268816087	0.820895488	0.327466883	0.743314787	0.888200652
E2F3	60.13225394	-1.606605487	1.026113181	-1.565719569	0.117414283	0.342270004
PTP4A1	503.013548	-0.536253935	0.823168959	-0.651450628	0.514755638	0.757722909
ASCC3	396.3825142	-1.449229462	0.626309405	-2.313919368	0.020672146	0.106133263
MED23	168.9398433	-0.670197538	0.942488628	-0.711093501	0.477026297	0.731391332
ALDH5A1	100.3567454	1.914026714	1.015330676	1.885126452	0.059412768	0.223245342
CRYBG1	429.6766665	0.394875332	0.629046009	0.627736804	0.530176371	0.766175751
SMAP1	72.6134812	1.266998785	1.148524352	1.10315361	0.269960463	0.54938737
RPS12	5317.066044	0.081333441	0.307597226	0.264415393	0.791459852	0.914811216
C6ORF62	778.2689245	0.113108604	0.700273625	0.161520583	0.871683402	0.950544056
SNX3	732.8458844	1.516663366	0.533397499	2.843401723	0.004463477	0.033814415
HBS1L	299.6301799	-1.744615164	0.900533138	-1.937313675	0.052707012	0.207463136
TRIM38	366.2836977	-0.792884222	0.661003613	-1.199515716	0.230327477	0.503499436
ZBTB24	86.57355682	0.358858076	1.174306706	0.305591439	0.759915739	0.895817983
FIG4	71.70492658	1.195363182	1.213769328	0.984835548	0.324704856	0.603704272
ARFGEF3	58.15872761	3.56367195	1.29113444	2.760109126	0.005778206	0.042153674
HECA	534.6904886	-0.431932339	0.584784965	-0.73861738	0.460139367	0.718787213
PHACTR2	291.5581087	-0.51088956	0.595013485	-0.858618455	0.390551053	0.662536165
PHF1	30.01380644	4.856215991	1.2820222	3.7879344	0.000151905	0.002484812
QKI	584.6923551	-1.114794478	0.50129045	-2.223849423	0.026158577	0.127356258
PDE10A	64.26055768	-0.643255748	1.256490498	-0.511946368	0.608688545	0.814594438
CCND3	355.6434175	2.904845541	0.730339145	3.977392639	6.96751E-05	0.001359737
FAM120B	140.2540686	0.141099485	0.912122059	0.154693643	0.877062842	0.953565897
TBP	48.94347337	0.406922326	1.176570222	0.345854687	0.729451924	0.881503141
BICRAL	183.0077216	-0.161129543	0.675196291	-0.238641037	0.811383942	0.923376661
PPP2R5D	58.83999679	3.900442536	1.108349979	3.51914342	0.000432943	0.005495005
SRF	118.4847358	6.962196058	1.1460704	6.074841529	1.2411E-09	1.3725E-07
DUSP22	148.6573181	0.06478329	0.814048604	0.0795816	0.93657003	0.977616052
EXOC2	221.0149779	0.046558408	0.8158742	0.05706567	0.954492883	0.985064737
COX7A2	235.8072283	-1.012489777	1.083474468	-0.934484205	0.35005418	0.630299652
TMEM30A	160.1950387	0.627227158	0.947441313	0.662022174	0.507957011	0.752965212
SENP6	576.5191665	1.430693063	0.724936423	1.973542807	0.048433753	0.196527638
PRPF4B	275.4371549	-1.294276238	1.033403641	-1.252440176	0.210409514	0.48144893
SLC29A1	47.74945719	4.813137485	1.379702792	3.488532105	0.00048568	0.006020883
BTN2A1	62.70168198	1.751673174	1.047385677	1.672424219	0.0944407	0.299076525
LAMA4	97.39629139	0.24375367	1.134140071	0.214923779	0.829826745	0.930432598
FAM46A	92.03393705	1.33391676	0.868992379	1.535015487	0.124780024	0.353631198
CLIC5	93.22099537	-0.521381062	1.263873254	-0.412526383	0.679953647	0.852659835
PRSS16	49.43924389	-2.171981576	1.332356044	-1.630181051	0.103063238	0.314164184
ERBIN	1589.319779	-1.264424066	0.401745623	-3.14732506	0.001647717	0.015429627
MAN2A1	232.9732691	1.449540916	1.081422956	1.340401466	0.180114859	0.442695107
HMGCS1	205.721727	-0.554895474	1.044655094	-0.531175769	0.595296982	0.807653231
DAP	166.1627418	1.302082892	0.906917207	1.435724101	0.151080864	0.396601501
BRD8	111.4265914	0.408837315	0.901530927	0.45349228	0.650194301	0.835621416
NNT	265.1678595	-0.5770144	0.733872011	-0.786260263	0.431715027	0.69479293
MRPS30	50.45234375	3.597035368	1.310563083	2.744648781	0.006057569	0.043688491
HSPA9	473.6589472	-1.47674957	0.53077874	-2.782231953	0.005398644	0.039759358
MRPS27	107.9019365	4.900958347	1.102462911	4.445463243	8.77027E-06	0.000271566
PFDN1	111.7578853	-0.101464645	0.9905196	-0.102435777	0.918410787	0.97213126
SPARC	306.0024031	1.876938621	0.604197283	3.106499603	0.001893166	0.017241418
IK	907.7835447	0.440810261	0.541332698	0.814305624	0.415469889	0.683005832
HMGCR	66.01541588	-0.376827087	1.251484594	-0.301104056	0.763335149	0.898232486
COL4A3BP	266.0865424	-0.486114119	0.777553168	-0.62518441	0.531850033	0.766845856
FAF2	91.95366745	1.525008208	1.156545588	1.318588929	0.187306577	0.452955544
ITK	260.4845178	0.835311162	0.959944626	0.870165986	0.384209701	0.657622624
RNF130	272.310037	0.980320971	0.710634161	1.379501613	0.167740149	0.423115721
CLINT1	273.652599	2.105731056	0.866171214	2.43107947	0.015053912	0.085679904
CNOT6	176.5851985	2.256173128	0.661724578	3.409535028	0.000650737	0.00753104
TTC1	213.2686568	0.16606958	1.070397782	0.155147538	0.876705006	0.953565897
MSH3	228.8679885	0.08073782	0.784560473	0.102908346	0.918035714	0.972086423
RASGRF2	219.0630154	-1.331774582	0.772855697	-1.723186601	0.084854786	0.280069575
CCNG1	412.9246306	-0.73780892	0.736738088	-1.001453478	0.316607621	0.59690069
POLR3G	42.94089845	0.784384542	1.213694433	0.646278438	0.518099049	0.759595134
DROSHA	123.4873201	-0.950407153	0.75964862	-1.251114171	0.210892826	0.481870571
LMNB1	145.4438439	-1.272595816	0.945097794	-1.346522894	0.178133942	0.44040425
ARRDC3	669.6364478	-0.5851615	0.575485926	-1.016812877	0.309242455	0.590433595
GOLPH3	347.955232	-0.487192181	0.747203329	-0.652020893	0.514387694	0.7574364
SUB1	1074.872635	-1.492682347	0.40343812	-3.699904085	0.000215681	0.003197126
FAM172A	189.3966407	0.016109231	1.089637159	0.014784033	0.988204478	0.995756345
TARS	233.6869346	0.558618758	0.637795306	0.875858997	0.381106692	0.655504915
LNPEP	436.0580772	-1.133011255	0.676111261	-1.675776342	0.09378201	0.297802763
PDE4D	134.2747004	0.444323071	0.890998276	0.498680057	0.618004797	0.819037194
BRIX1	138.3640997	4.14714756	1.291781628	3.21040915	0.001325462	0.012897334
SLC12A7	36.62102948	-0.651331904	1.309050604	-0.497560524	0.618793834	0.819037194
RAD50	248.9192137	-0.610562913	0.69632785	-0.876832533	0.380577606	0.655504915
ST8SIA4	234.1168873	-2.05104536	0.769717218	-2.664673871	0.007706302	0.052227436
GNPDA1	43.22314152	0.030314122	1.398425872	0.021677318	0.982705357	0.994117656
SKP1	1031.92766	1.741006657	0.559877277	3.109621929	0.00187327	0.017104939
NUP155	142.2986714	4.07384618	0.957770085	4.253469852	2.10483E-05	0.000535196
PPP2CA	564.7211391	-0.241827051	0.573240146	-0.421859935	0.673127255	0.849117796
NR3C1	266.1104223	1.400026525	0.565961806	2.473712027	0.013371743	0.079019906
PPWD1	214.6883406	-1.217563551	1.089869286	-1.117164752	0.263923888	0.542566459
LIFR	598.8788984	-0.840156417	0.5733876	-1.465250412	0.14285261	0.381748745
TRIM23	134.8082956	2.406692614	1.015763805	2.369342756	0.017819731	0.096614836
TRAPPC13	82.33583678	-1.467747671	1.13593158	-1.292109223	0.196319322	0.464275872
SEC24A	132.5572001	-0.607211489	1.128011823	-0.538302416	0.590368284	0.805226279
TXNDC15	38.06106026	3.434226224	1.328700234	2.584650876	0.009747765	0.062998771
RARS	659.1658273	-1.362205437	0.710909897	-1.916143582	0.055346822	0.21389922
H2AFY	269.3254437	0.724404336	0.875638406	0.827287076	0.408074367	0.677562945
TCERG1	173.4143018	0.503365024	0.889071452	0.56616937	0.57127865	0.792610611
DPYSL3	143.5901498	0.623136074	0.990811554	0.628914824	0.529404821	0.765856185
SMAD5	280.869529	-0.577366678	0.764574167	-0.755148032	0.450160166	0.711010174
CSNK1A1	629.1834532	-0.248174383	0.454614142	-0.545901151	0.585133887	0.800280289
HMGXB3	61.27024102	4.249082243	1.11452759	3.812451374	0.000137595	0.002304391
ERGIC1	85.75692119	0.708667685	1.229504531	0.576384769	0.564355137	0.789372062
ATP6V0E1	198.190512	0.028622374	0.796236686	0.035947068	0.971324566	0.990517893
CPEB4	425.4714697	0.052552781	0.563729863	0.09322334	0.925726133	0.973911788
ZNF346	32.67825478	5.088336221	1.243026155	4.093506965	4.24897E-05	0.000936791
SMC4	799.532186	-2.64968244	0.566185324	-4.679885412	2.87035E-06	0.000109403
SELENOK	313.7250789	-1.505241252	0.920508328	-1.635228282	0.102001201	0.312782734
TIMMDC1	218.076204	0.075671346	0.770372826	0.098226915	0.921752111	0.973597173
CRBN	387.186869	-0.050011942	0.738609775	-0.067710913	0.946015762	0.981634242
HRG	175.9701526	1.175018418	1.224371004	0.959691478	0.337210514	0.616931431
BCL6	50.03865482	1.489729239	1.172840978	1.270188599	0.204017458	0.473834875
NIT2	32.917764	0.887516571	1.419581066	0.625196118	0.53184235	0.766845856
FAM162A	98.2287992	0.603352944	0.991779259	0.608354065	0.54295267	0.77373179
KPNA1	248.7277843	-0.704681466	0.805193994	-0.875169799	0.381481523	0.655504915
UBE3A	582.9928613	-1.007938013	0.777609013	-1.296201556	0.194906054	0.462031465
ARMC8	207.9291791	3.303590784	0.883043548	3.741141411	0.000183186	0.002842449
CEP70	579.4163291	-1.911528592	0.802428592	-2.382179063	0.017210526	0.094265517
SLC25A36	122.2611674	0.338488988	1.124987111	0.300882547	0.763504059	0.898232486
RNF7	155.5865253	-2.36339525	0.97801231	-2.416529142	0.015669272	0.088051088
TFDP2	467.4445667	0.871813458	0.491099262	1.775228607	0.075860148	0.262421873
XRN1	373.7459299	1.232917261	0.712680821	1.729971152	0.083635429	0.278056706
KAT2B	769.3510835	-0.240318669	0.389064164	-0.617683896	0.536783729	0.769843812
PDCD10	421.0672355	0.359537262	0.721600883	0.498249475	0.618308214	0.819037194
COL7A1	9.044516836	0.773522773	1.194505642	0.647567283	0.517264864	0.759245123
PRKAR2A	186.5609619	0.815695872	0.93569054	0.871758169	0.38334032	0.657006644
USP4	165.6864292	1.767407974	0.802682837	2.201875875	0.027674078	0.131517939
ACAP2	950.7049267	-1.045585947	0.316029517	-3.308507249	0.000937948	0.009946242
ECT2	74.00711703	0.991885946	1.399246904	0.708871282	0.478404358	0.73150298
GNAI2	886.9105928	-0.25328799	0.415007733	-0.610321134	0.5416491	0.77305542
TFG	74.04929373	4.200961726	1.37437849	3.05662651	0.00223843	0.01946959
RPL24	2416.86866	-0.815016912	0.272272661	-2.993385049	0.002759014	0.022992885
FXR1	597.2535626	-1.171295542	0.491463557	-2.38328056	0.017159111	0.094057851
CBLB	222.3154237	0.783850948	0.681191064	1.150706445	0.249853024	0.526870436
BBX	475.2542788	-0.801639708	0.683390852	-1.173032541	0.240782757	0.516603047
IFT57	118.591323	-0.748601254	1.175755012	-0.636698331	0.524321361	0.763256774
GNB4	176.3379927	-0.328355145	0.710297181	-0.462278542	0.643881586	0.832729334
GBE1	121.065143	-0.558433733	1.092029908	-0.511372196	0.60909046	0.814594438
UMPS	86.47454023	0.9231416	1.418082112	0.650978947	0.515060077	0.758010891
NCBP2	103.4624412	-0.441247034	1.034980955	-0.426333482	0.669864864	0.847583804
SNX4	167.1009457	-1.711647864	1.197368462	-1.429508057	0.152858261	0.39921469
FRMD4B	100.9685977	0.578014965	0.982697906	0.588191917	0.556403482	0.784153914
ATP6V1A	435.0690618	-0.012837962	0.676726857	-0.01897067	0.984864503	0.995306766
KLHL18	60.48012866	2.889356482	1.228582025	2.351781503	0.018683746	0.099376884
SCAP	87.52272544	1.363804589	0.974457902	1.399552086	0.161647491	0.412677929
MRPL3	132.5087592	-0.402071554	1.191031657	-0.337582592	0.735677762	0.88446367
PLSCR4	104.4450924	1.053997687	1.179581561	0.893535235	0.371570612	0.648805126
CISH	112.6840338	1.385601776	1.096990758	1.26309339	0.206555619	0.476514238
MAPKAPK3	122.9398205	0.647888192	1.189040119	0.544883374	0.585833732	0.800765864
ACVR2B	66.54541433	0.223673995	0.817634098	0.27356246	0.784420887	0.91015278
WDR48	128.7896	2.085215301	1.067668525	1.953054954	0.050813084	0.202757592
COMMD2	140.9910915	1.959058447	1.096961948	1.785894625	0.074116321	0.25779751
[truncated: 4,968 more rows]
