# Supplementary material for: Cancer Cell‐Derived Large Extracellular Vesicles Promote Venous Thromboembolism by Activating NETosis Through Delivering CYBA
Source: Adv Sci (Weinh). 2025 Jul 21;12(37):e07867. doi: 10.1002/advs.202507867 (PMC12499506; doi:10.1002/advs.202507867)
Supplement: Supplementary file 3 — Supporting Information [file ADVS-12-e07867-s001.csv]

NET_177
AKT1
AKT2
ATG7
CLEC6A
CSF3
CTSG
CYBB
DNASE1
ELANE
ENTPD4
F3
HMGB1
IL17A
IL1B
IL6
IL8
IRAK4
ITGAM
ITGB2
KCNN3
MAPK1
MAPK3
MMP9
MPO
MTOR
PADI4
PTAFR
PIK3CA
RIPK1
RIPK3
SELP
SELPLG
SIGLEC14
TLR2
TLR4
TLR7
TLR8
TNF
ACTB
Ang II
ANXA1
ANXA2
ARPIN
AZU1
C1QA
C3
C3AR1
C5AR1
CAMP
CARD11
CASP1
CAT
CCDC25
CCL2
CCL3
CCL4
CCL5
CD177
CD40L
CD44
CFB
CFP
CFTR
CLEC4E
CLEC7A
CTSC
CXCL1
CXCL2
CXCR4
CXCR7
DDIT4
DEFA3
DRP-1
ENO1
ERK5
F2RL2
FCGR2B
FGL2
GSDMD
H2AX
H3C14
HIF1A
HRG
HSP90
HSPE1
IL1RL1
IL-21
IL33
IL36RN
IL5
ILK
IRF1
KDM6A
KLF2
LACTOFERRIN
LAMP-2
LDLR
LPAR3
LYZ
MAPK14
MCOLN3
MFN-2
MIR223
MIR503HG
MNDA
mtDNA
MYD88
NADPH
NFE2L2
NFIL3
NFKB1
NLRP3
NOX4
ORAI1
P2RX1
PARVB
PF4
PIK3CG
PINK1
PKM
PPARGC1A
PROCR
PRTN3
PTGER2
S100A8
S100A9
S1PR2
SGK1
SPP1
SRC
STAT3
SUCNR1
SYK
THBD
TIMP1
TKT
TLR9
TNFAIP3
WASL
AGER
Ros1
EPCAM
CDH1
ZEB1
VIM
FN1
ALPL
BST1
CD93
CEACAM3
CREB5
CRISPLD2
CSF3R
CYP4F3
DYSF
FCAR
FCGR3B
CPPED1
FPR1
FPR2
G0S2
HIST1H2BC
HPSE
CXCR1
CXCR2
KCNJ15
LILRB2
MGAM
MME
PDE4B
S100A12
SIGLEC5
SLC22A4
SLC25A37
TECPR2
TNFRSF10C
VNN3
