# Supplementary material for: Cancer Cell‐Derived Large Extracellular Vesicles Promote Venous Thromboembolism by Activating NETosis Through Delivering CYBA
Source: Adv Sci (Weinh). 2025 Jul 21;12(37):e07867. doi: 10.1002/advs.202507867 (PMC12499506; doi:10.1002/advs.202507867)
Supplement: Supplementary file 4 — Supporting Information [file ADVS-12-e07867-s004.csv]

KEGG_NET
FCGR3B
FCGR3A
FCGR3B
SYK
MAP3K7
RAF1
MAP2K1
MAP2K2
MAPK1
MAPK3
SIGLEC9
CYBB
NCF1
CYBA
NCF2
NCF4
RAC1
RAC2
TLR7
TLR8
ELANE
MPO
ACTB
ACTG1
VDAC1
VDAC2
VDAC3
SLC25A4
SLC25A5
SLC25A6
SLC25A31
PPIF
PADI4
IGH
FCGR1A
FCGR2A
ITGAM
ITGB2
ITGAL
CLEC7A
SRC
PLCB1
PLCB2
PLCB3
PLCB4
PLCG1
PLCG2
PRKCA
PRKCB
PRKCG
ATG7
FPR1
FPR2
FPR3
PIK3CA
PIK3CB
PIK3CD
P3R3URF-PIK3R3
PIK3R1
PIK3R2
PIK3R3
AKT3
AKT1
AKT2
MTOR
NFKB1
RELA
C3
CR1
CR1L
C5
C5AR1
HMGB1
TLR2
TLR4
MAPK14
MAPK11
MAPK13
MAPK12
ITGA2B
ITGB3
FGA
FGB
FGG
GP1BA
VWF
SELP
SELPLG
AGER
CASP4
CASP1
GSDMD
HAT1
H2AL3
H2AC1
H2AC8
H2AC7
H2AX
H2AZ1
H2AC21
H2AB2
H2AB1
MACROH2A2
H2AJ
H2AC19
H2AC13
H2AC15
H2AC14
H2AC16
H2AC6
H2AC4
H2AC17
H2AC18
H2AC20
H2AB3
H2AC12
H2AC11
H2AC25
H2AZ2
MACROH2A1
histone H2B type F-S-like [KO:K11252]
H2BK1
H2BC26
H2BW1
H2BC1
H2BW2
H2BC5
H2BC3
H2BC18
H2BC12L
H2BC8
H2BC13
H2BC15
H2BC14
H2BC7
H2BC6
H2BC9
H2BC10
H2BC4
H2BC17
H2BC21
H2BC12
H2BC11
H4C16
H4C15
H4C9
H4C1
H4C4
H4C6
H4C12
H4C11
H4C3
H4C8
H4C2
H4C5
H4C13
H4C7
H4C14
H3C14
H3-3A
H3-3B
H3C15
H3-5
H3C13
H3-4
H3C1
H3C4
H3C3
H3C6
H3C11
H3C8
H3C12
H3C10
H3C2
H3C7
HDAC1
HDAC2
HDAC3
HDAC5
HDAC4
HDAC6
HDAC7
HDAC8
HDAC9
HDAC10
HDAC11
AZU1
CTSG
CAMP
CLCN3
CLCN4
CLCN5
AQP9
